# Supplementary material for: GnRH Antagonist Protocol With Cessation of Cetrorelix on Trigger Day Improves Embryological Outcomes for Patients With Sufficient Ovarian Reserve
Source: Front Endocrinol (Lausanne). 2021 Oct 14;12:758896. doi: 10.3389/fendo.2021.758896 (PMC8551826; doi:10.3389/fendo.2021.758896)
Supplement: Supplementary file 1 [file Table_1.xlsx]

## Sheet: DATASHEET
ID	Age	Cetrorelix on Trigger Day	Basel FSH	Basel LH	Basel E2	Basel P	AMH	BMI	AFC	Starting dose of GN (IU)	Duration of Cetrorelix (day)	Total Cetrorelix (mg)	LH Start day	E2 Start day	P4 Start day	LH Trigger day	E2 Trigger day	P4 Trigger day	HCG/GnRH-a	Stimulation duration of GN(DAY)	Total GN (IU)	IVF/ICSI	Oocytes Retrived	Fertilized Oocytes	Available Embryos	Top-quality Embryos	Good quality embryos	MII	2PN	No of Embryo transfer
2	34	Y	8.55	3.8	23	0.64	3.51	28.73	10	200	6	0.75	2.69	408	0.47	1.69	6012	2.09	HCG	11	3300	IVF	10	5	5	0	1	0	5	0
3	30	Y	5.27	2.06	22	0.46	6.8	20.03	8	150	5	0.625	1.33	1159	0.72	0.38	4046	1.21	HCG	12	2400	IVF	18	17	12	0	1	0	16	0
4	32	Y	5.51	3.23	43	0.18	8.88	18.43	16	150	3	0.375	1.82	1104	0.65	1.09	6536	1.53	GnRH-a	8	1200	IVF	14	12	9	0	1	0	11	0
6	24	Y	5.63	4.26	71	0.44	11.64	20.03	16	112.5	8	2	19.32	2229	1.13	0.84	9502	1.62	GnRH-a	12	1800	ICSI	16	14	6	0	2	14	10	0
7	34	Y	5.44	2.29	41	0.35	6.79	23.44	12	150	6	0.75	8.87	2254	0.56	0.6	2591	0.67	HCG	13	2925	IVF	11	11	8	1	1	0	10	0
8	31	Y	6.35	3.13	21	0.22	5.75	27.73	14	150	5	0.625	2.55	2400	0.78	1.25	7728	1.62	HCG	10	2250	IVF	15	12	6	0	0	0	12	0
11	34	Y	4.52	2.48	36	0.41	2.63	24.8	10	200	3	0.375	2.27	306	0.24	2.38	1751	0.62	HCG	9	2362.5	IVF	14	9	8	1	1	0	9	0
12	25	Y	5.09	2.91	34	0.67	7.23	21.48	9	150	5	0.625	1.59	2915	0.53	0.51	9102	1.26	GnRH-a	11	2625	IVF	15	13	8	0	2	0	13	0
15	27	Y	5.45	3.81	34	0.53	2.21	21.11	9	225	6	0.75	4.83	820	0.64	0.35	6922	2.03	HCG	11	3300	IVF	11	11	9	0	1	0	10	0
17	36	Y	6.37	3.9	39	0.54	10.53	22.4	20	125	6	0.75	2.54	471	0.57	3.43	5508	1.92	GnRH-a	11	1800	IVF	9	7	2	0	0	0	6	0
22	28	Y	5.68	2.5	79	0.45	7.18	21.48	16	150	5	0.625	2.72	1166	0.63	1.88	4920	1.09	GnRH-a	12	2025	IVF	9	8	2	1	0	0	8	0
23	35	Y	6.46	3.23	41	0.52	3.19	20.57	8	200	7	1	3.29	768	0.89	1.49	4054	2	HCG	13	3600	IVF	6	5	3	0	0	0	5	0
26	37	Y	5.84	2.13	21	0.26	3.45	26.23	12	200	7	0.875	2.2	241	0.63	0.97	6188	1.07	HCG	11	2925	IVF	6	6	5	0	0	0	6	0
28	38	Y	12.7	5.03	36	0.77	1.9	19.66	5	225	4	0.5	1.96	367	0.56	3.14	1373	1.16	HCG	11	3300	IVF	7	5	2	0	1	0	5	0
29	31	Y	8.8	5.06	32	0.43	5.51	19.82	14	150	5	0.625	6.65	924	0.5	2.87	6562	0.95	GnRH-a	10	2775	IVF	9	9	6	0	1	0	8	0
31	34	Y	10.42	4.76	43	0.64	2.5	21.48	10	200	6	0.75	2.59	376	0.68	0.56	4782	2.38	HCG	11	3300	IVF	7	7	7	3	1	0	7	0
33	37	Y	8.56	4.18	56	0.35	2.96	21.48	14	200	7	0.875	1.56	744	0.5	1.13	8006	1.63	GnRH-a	13	2850	ICSI	5	3	2	0	0	4	3	0
35	28	Y	6.94	9.12	62	0.73	13.11	23.3	20	112.5	5	0.75	3.96	1327	1.23	1.76	6628	1.97	GnRH-a	9	1057.5	IVF	15	12	7	2	1	0	12	0
36	33	Y	9.18	4.44	82	0.75	1.27	21.48	11	262.5	4	0.5	3.99	269	0.54	5.45	773	1.53	HCG	8	1800	IVF	4	4	3	0	0	0	4	0
37	31	Y	7.6	3.49	55	0.33	12.43	21.48	13	112.5	5	0.625	4.1	950	1	2.76	9118	2.39	GnRH-a	11	1575	IVF	26	20	11	0	2	0	15	0
38	38	Y	6.76	3.05	52	0.64	2.76	20.7	7	200	6	0.75	1.91	490	0.52	1.02	5322	0.95	HCG	12	3600	ICSI	6	5	4	0	0	6	5	0
40	29	Y	9.49	4.62	31	1.32	3.02	18.37	15	200	5	0.625	3.96	1205	0.95	1.45	4350	1.28	HCG	9	2025	IVF	12	7	1	0	1	0	6	0
42	34	Y	6.26	3.78	41	0.66	7.31	22.04	17	150	5	1.25	13.29	517	0.77	1.66	6364	1.74	GnRH-a	9	1350	IVF	20	15	10	0	1	0	14	0
43	33	Y	5.79	6.39	61	0.63	7.05	21.48	20	150	6	1.5	9.57	904	0.91	2.61	6290	1.76	HCG	11	1912.5	ICSI	15	11	8	0	1	12	11	0
45	33	Y	5.65	3.4	25	0.8	3.44	23.07	16	200	7	0.875	4.15	1989	1.24	0.29	2960	1.92	HCG	12	2625	IVF	20	20	12	0	1	0	18	0
46	31	Y	6.2	1.94	36	0.7	1.64	22.04	10	225	5	0.75	4.2	666	0.98	1.13	3168	0	HCG	12	3450	ICSI	10	9	5	0	0	9	9	0
48	37	Y	6.12	3.41	51	0.48	2.64	19.9	8	200	3	0.375	1.53	757	0.68	2.22	1658	1.31	GnRH-a	8	2400	IVF	2	2	1	0	0	0	2	0
49	35	Y	7.88	1.84	43	1.24	2.4	21.3	7	200	5	0.625	7.94	1456	1.07	0.98	6280	0.01	HCG	11	2775	IVF	19	9	4	0	2	0	9	0
50	37	Y	6.36	8.32	36	0.35	8.22	21.48	10	150	5	1.25	12.91	1367	0.75	1.62	7382	1.65	HCG	9	1800	IVF	12	10	7	1	1	0	9	0
54	33	Y	8.22	4.14	18	0.16	2.16	21.48	5	225	4	0.625	3.42	812	0.67	3.41	2331	0.83	HCG	10	1875	IVF	5	4	2	0	0	0	4	0
55	33	Y	7.28	5.11	45	0.65	7.97	23.51	8	150	4	0.5	4.53	861	0.77	2.37	4606	1.66	HCG	11	2475	IVF	15	9	3	0	0	0	9	0
59	30	Y	7.14	4.79	28	0.61	3.29	20.7	13	200	5	0.625	4.78	1543	0.79	1.76	5932	2.08	HCG	10	2062.5	IVF	13	11	6	2	2	0	11	0
60	29	Y	5.31	3.91	29	0.41	7.87	20.7	14	125	5	0.625	5.7	1884	1.58	0.58	6052	1.55	HCG	10	1875	IVF	17	15	11	2	2	0	14	0
63	35	Y	5.26	7.17	29	0.83	11.61	21.48	12	112.5	5	0.625	2.56	2473	0.71	1.68	6130	1.09	HCG	12	2625	IVF	16	16	8	3	1	0	15	0
64	28	Y	8.46	5.6	23	0.28	5.57	20.7	13	150	5	0.625	2.25	1059	0.9	1.41	4952	0.91	HCG	10	2250	ICSI	13	9	4	1	1	10	9	0
65	26	Y	8.58	5.57	51	0.85	8.94	20.7	13	150	4	0.5	5.4	2447	0.98	0.93	8168	2.42	HCG	9	2700	ICSI	19	14	7	1	0	16	14	0
66	32	Y	5.43	5.36	47	0.26	6.71	21.97	17	150	6	0.75	6.44	1797	0.78	1.68	8312	0.17	HCG	10	1500	ICSI	18	13	2	0	1	15	13	0
67	24	Y	4.63	4.55	14	0.67	6.9	21.48	14	150	6	0.75	5.48	1355	1.7	0.46	6322	2.26	GnRH-a	12	1800	IVF	19	15	2	0	1	0	14	0
68	33	Y	8.37	5.45	55	0.46	5.5	21.48	8	150	6	0.75	3.8	513	1.04	0.93	3393	2.34	HCG	12	2700	ICSI	9	7	5	2	0	8	7	0
74	29	Y	7.63	5.37	80	0.83	4.24	22.3	10	150	6	0.875	2.79	1845	0.82	0.96	6464	2.34	HCG	11	3300	ICSI	14	12	4	0	1	12	8	0
75	25	Y	5.9	3.5	45	1.12	8.51	21.48	14	150	3	0.75	11.48	4171	2.8	1.76	7202	2.5	HCG	9	1350	IVF	14	11	9	0	1	0	11	0
78	38	Y	9.81	3.16	56	0.75	3.96	21.48	12	150	4	0.5	5.76	2044	0.99	2.14	5118	1.05	HCG	10	1800	IVF	14	10	6	0	2	0	10	0
80	25	Y	6.03	3.78	35	1.06	11.87	18.82	17	112.5	7	0.875	1.53	508	1.13	0.25	7392	0.17	HCG	11	2175	ICSI	18	13	11	2	1	15	13	0
81	34	Y	4.77	3.84	45	0.33	9.79	21.61	16	125	5	0.625	8.66	3551	1.99	1.02	8130	2.13	GnRH-a	10	1200	IVF	22	17	12	2	1	0	16	0
84	32	Y	5.49	2.52	18	0.45	5.28	23.15	14	150	6	0.75	3.73	747	0.93	0.66	6830	1.43	GnRH-a	11	2400	IVF	19	16	6	1	3	0	15	0
86	33	Y	16.11	1.33	89	0.86	1.35	21.48	6	262.5	3	0.375	5.14	600	0.82	4.56	967	0.88	GnRH-a	10	2175	ICSI	3	2	1	0	0	2	2	0
88	34	Y	6.05	2.02	49	1.39	3.92	21.48	12	150	6	1.5	6.13	514	0.59	3.84	2212	2.05	GnRH-a	11	2025	IVF	4	3	2	0	0	0	3	0
90	28	Y	5.74	6.51	34	1.04	8.4	20.7	11	150	6	0.75	5.61	1295	2.35	2.51	7718	2.33	GnRH-a	10	1800	ICSI	12	8	3	0	0	10	8	0
91	28	Y	5.56	7.57	40	0.95	7.72	20.7	10	150	7	0.875	3.44	576	1.12	2.57	6556	1.76	HCG	12	2550	ICSI	16	15	12	2	1	15	15	0
97	36	Y	7.55	2.39	31	0.77	7.49	21.3	18	150	5	0.75	7.33	2183	1.62	1.48	6726	1.83	HCG	12	2550	IVF	6	3	0	0	0	0	2	0
102	29	Y	5.94	6.06	35	0.53	9.95	30.04	15	125	5	0.625	3.65	403	0.69	1.63	2193	1.87	HCG	11	2175	IVF	12	9	3	0	1	0	9	0
103	26	Y	7.89	7.04	30	0.9	9.02	20.82	18	150	4	0.5	3.66	615	0.88	3.62	3997	1.45	HCG	11	2175	IVF	11	8	7	0	0	0	8	0
104	31	Y	4.82	4.61	31	0.25	5.25	21.48	12	150	4	0.5	5.46	704	0.51	2.53	4920	1.22	HCG	9	1837.5	IVF	5	4	2	0	0	0	4	0
105	31	Y	7.25	4.27	19	0.55	3.55	21.48	13	150	7	0.875	7.02	1054	1.11	0.36	6810	2.3	HCG	11	1875	IVF	15	12	4	1	1	0	12	0
106	30	Y	4.49	1.42	18	0.43	4.93	24.77	20	150	6	1.5	4.19	577	0.75	1.51	4697	1.59	HCG	10	2062.5	IVF	15	11	8	0	1	0	11	0
108	25	Y	7.11	7.83	32	0.35	10.09	19.31	13	125	5	0.625	3.17	754	0.66	1.28	5502	1.23	HCG	11	2287.5	IVF	17	14	3	0	0	0	12	0
109	38	Y	10.65	3.52	82	0.76	1.19	21.88	5	262.5	4	0.5	3.28	646	0.98	4.09	1529	1.66	HCG	9	2700	IVF	4	1	1	1	0	0	1	0
111	28	Y	7.33	4.04	37	0.46	2.45	20.2	10	200	8	1	4.37	503	0.63	0.7	7056	1.45	GnRH-a	12	3075	IVF	11	8	4	0	0	0	8	0
112	29	Y	7.59	2.2	18	0.52	2.42	21.48	12	200	5	0.625	3.45	487	1.58	2.57	1661	1.65	HCG	11	2925	ICSI	6	4	2	0	0	5	4	0
113	32	Y	9.02	3.53	26	0.57	8.96	23.32	13	150	6	0.75	5.73	1102	0.78	2.72	5126	0.93	HCG	12	3300	ICSI	15	11	4	0	0	13	11	0
114	32	Y	9.01	8.95	29	0.79	5.78	20.94	9	150	6	0.75	5.09	877	0.89	4.13	3495	1.83	HCG	10	2587.5	ICSI	7	7	2	0	0	7	7	0
115	23	Y	7.48	3.8	21	0.82	8.64	22.66	13	150	4	0.5	2.26	860	1.08	0.7	7812	1.57	HCG	10	2062.5	ICSI	21	16	7	0	4	18	16	0
116	32	Y	8.07	11.72	37	0.67	12.56	22.66	13	112.5	4	0.5	2.26	860	1.08	0.7	7812	1.57	HCG	10	1875	IVF	21	16	6	1	2	0	13	0
118	37	Y	6.88	8.1	62	0.31	3.05	22.04	12	200	2	0.375	6.17	2063	0.31	1.21	1846	0.43	HCG	8	1500	IVF	6	6	3	0	0	0	6	0
121	36	Y	6.27	3.61	40	0.39	3.87	19.53	11	150	3	0.375	4.55	2932	1.09	0.91	5176	1.12	HCG	9	1650	IVF	11	9	5	1	0	0	8	0
122	34	Y	7.63	9.16	78	1.45	1.97	22.76	16	225	5	0.625	4.11	621	0.65	2.02	4980	1.13	HCG	11	2400	IVF	9	7	5	1	1	0	7	0
126	32	Y	6.05	7.97	36	1.31	11.74	24.98	20	112.5	6	0.75	3.76	2517	0.78	1.42	6102	1.02	GnRH-a	10	1425	IVF	13	11	6	0	0	0	11	0
127	24	Y	7.47	10.24	45	0.35	10.84	18.6	12	125	5	0.625	5.71	4621	1.31	1.12	7022	1.58	GnRH-a	12	2400	ICSI	19	15	11	1	1	16	12	0
128	37	Y	7.17	2.92	34	0.38	3.57	19.43	13	150	5	0.625	6.63	1362	1	0.46	6392	2.23	HCG	9	1650	ICSI	10	8	4	1	1	8	8	0
129	28	Y	5.68	2.5	79	0.45	7.18	21.48	14	150	5	0.625	2.39	2230	1.13	0.47	8320	1.2	GnRH-a	10	2025	ICSI	8	6	2	0	1	6	6	0
131	25	Y	8.01	3.65	69	1.76	3.37	20.96	17	200	2	0.25	4.48	2354	1.2	2.03	3458	1.09	HCG	7	1050	IVF	4	2	2	0	0	0	2	0
133	38	Y	6.89	4.53	41	0.38	4.43	20.58	8	150	7	1.625	13.59	861	0.58	1.9	5690	1.71	HCG	12	3112.5	ICSI	11	9	3	0	1	10	9	0
136	28	Y	5.31	4.34	40	0.45	9.34	20.31	18	112.5	6	0.75	4.93	2017	0.86	1.75	5182	1.36	HCG	11	2175	IVF	19	14	4	1	2	0	14	0
138	27	Y	9.58	3.48	51	0.6	2.31	21.48	9	200	5	0.625	1.64	652	0.75	1.49	4737	1.18	HCG	11	2775	ICSI	9	9	7	0	1	9	6	0
139	32	Y	8.38	5.09	45	1.08	4.99	19.95	11	150	6	0.75	1.97	419	1.02	2.79	7682	2.06	HCG	11	2475	IVF	14	12	10	1	1	0	10	0
141	25	Y	5.53	3.66	41	0.63	10.17	22.03	14	125	5	0.75	3.38	821	1.58	3.57	5782	1.53	GnRH-a	9	1350	IVF	14	10	4	0	1	0	10	0
142	27	Y	7.91	3.14	30	1.19	6.53	18.67	17	150	6	0.75	5.42	1369	0.97	1.41	8510	1.65	GnRH-a	10	1875	IVF	17	13	4	0	1	0	11	0
144	25	Y					10.89	19.95	20	125	6	0.75	2.78	739	1.47	3.4	8758	1.36	GnRH-a	10	1200	ICSI	18	13	9	4	2	16	12	0
146	29	Y	7.66	6.34	50	1.09	1.82	24.24	14	225	3	0.75	10.93	1871	0.94	1.42	3681	1.4	HCG	9	2175	IVF	9	5	2	0	0	0	5	0
148	30	Y	6.37	3.91	36	1.16	3.87	20.7	14	150	8	1	0.69	1396	1.63	0.18	7102	1.82	HCG	13	2137.5	IVF	20	9	5	0	1	0	9	0
152	34	Y	5.14	4.23	40	0.81	15.04	19.83	18	112.5	5	0.625	4.31	887	0.6	1.92	7116	1.82	HCG	10	1950	ICSI	16	11	4	0	2	13	10	0
153	36	Y	5.4	6.47	37	1.23	2.37	21.09	14	200	6	1.5	3.21	847	1.09	2.8	2609	1.7	HCG	11	2475	IVF	9	8	4	0	0	0	8	0
156	33	Y	5.69	4.72	55	0.62	12.09	22.66	12	112.5	6	0.75	7.82	2531	0.98	0.65	8682	1.82	GnRH-a	10	2062.5	ICSI	18	14	4	0	2	16	13	0
158	28	Y	8.53	2.67	34	0.29	3.72	21.48	10	150	6	1.5	5.76	1055	0.65	1.13	4990	1.16	HCG	13	2962.5	ICSI	16	10	4	0	0	14	10	0
159	32	Y	7.09	19.64	50	0.45	12.35	21.34	12	112.5	6	0.75	7.24	6218	1.17	1.94	4453	1.22	GnRH-a	9	1087.5	ICSI	12	7	6	0	0	9	7	0
163	33	Y	7.99	6.2	34	1	5.05	20.82	12	150	7	0.875	2.16	852	0.73	1.43	5202	1.55	HCG	11	2400	IVF	10	7	4	2	1	0	6	0
164	26	Y	6.89	3.2	38	0.72	10.21	21.48	20	125	4	0.5	3.62	1358	0.51	1.26	6058	0.82	GnRH-a	11	1725	IVF	16	12	5	0	0	0	12	0
167	30	Y	7.46	3.85	19	0.83	6.97	20.57	13	150	5	0.625	6.4	1475	1.07	1.16	3829	0.92	HCG	9	2025	ICSI	12	10	7	0	1	11	10	0
169	34	Y	5.95	6.5	36	0.28	1.79	20.5	10	225	5	0.625	4.78	3397	1.16	1.63	5338	1.6	HCG	11	3300	ICSI	10	9	7	2	1	10	9	0
171	31	Y	5.14	1.6	24	0.78	2.56	20.57	16	200	6	0.75	5.33	1488	1.15	1.79	5147	1.58	HCG	11	2250	IVF	18	16	8	0	3	0	12	0
174	29	Y	8.06	2.14	26	0.45	6.12	21.34	12	150	6	0.75	2.09	756	0.48	2.14	5436	1.28	HCG	11	2775	IVF	14	9	5	2	0	0	9	0
175	35	Y	8.47	4.86	38	0.57	7.8	23.88	9	150	5	1.25	6.5	840	0.56	3.24	5126	1.14	HCG	9	2025	IVF	8	8	6	1	0	0	8	0
182	32	Y	7.14	4.89	23	0.57	11.97	24.61	15	112.5	5	0.625	3.29	286	0.35	3.83	1666	0.62	HCG	13	2700	IVF	5	4	4	1	0	0	4	0
185	32	Y	4.53	1.82	36	0.27	3.79	21.48	11	150	3	0.375	4.44	3293	0.84	0.64	5128	0.78	HCG	10	2100	IVF	15	11	6	1	1	0	11	0
186	33	Y	6.52	4.02	24	0.25	4.29	20.96	11	150	5	0.625	6.42	1165	3.9	1.8	4524	2.45	HCG	9	2025	IVF	18	15	4	0	2	0	15	0
187	32	Y	8.01	3.05	49	0.45	3.22	22.1	10	200	2	0.5	6.76	1603	0.54	1.05	1416	0.55	HCG	9	2025	IVF	5	4	3	0	0	0	4	0
188	33	Y	7.6	4.57	22	0.17	4.25	23.44	12	150	3	0.5	4.53	934	0.36	2.44	2038	0.24	HCG	11	2250	IVF	7	5	1	0	0	0	5	0
190	27	Y	7.57	5.6	29	0.26	8.08	21.3	16	150	2	0.25	2.16	6138	1.03	1.09	6664	1.12	HCG	12	2325	IVF	13	10	5	0	1	0	10	0
192	31	Y	8.81	4.53	50	0.24	3.38	20.96	16	200	6	0.75	5.35	2875	0.88	0.6	7662	1.83	HCG	12	2362.5	IVF	14	11	7	0	1	0	11	0
193	29	Y	6.7	3.04	41	0.38	6.63	24.69	13	150	6	0.75	1.45	861	0.4	1.01	4043	1.08	HCG	11	2175	IVF	15	12	6	1	1	0	10	0
194	34	Y	7.04	3.49	33	0.27	6.63	24.69	12	150	7	0.875	2.73	1128	0.27	2.09	1546	0.17	HCG	13	3900	IVF	7	5	3	0	0	0	5	0
195	27	Y	5.63	3.66	50	0.57	10.41	22.04	14	125	6	0.75	1.47	599	0.52	2.73	5609	1.68	HCG	12	2737.5	ICSI	11	11	8	0	1	11	11	0
196	35	Y	5.29	2.41	26	0.38	4.03	24.24	9	150	3	0.5	2.16	3121	0.8	0.67	5022	1.06	HCG	11	3300	IVF	8	8	5	0	0	0	8	0
202	28	Y	8.8	9.54	57	1.06	9.26	20.2	20	112.5	6	0.75	3.56	1116	0.97	0.6	4339	0.87	GnRH-a	10	1650	IVF	16	11	9	3	0	0	11	0
203	33	Y	7.12	4.34	26	0.39	9.94	19.53	15	125	5	1.125	11.53	2204	1.15	0.53	8506	1.33	GnRH-a	9	1537.5	IVF	26	22	11	1	1	0	16	0
205	38	Y	6.22	2.9	18	0.35	2.08	21.3	9	225	5	0.625	2.56	769	0.15	3.06	1401	1.17	HCG	10	2737.5	IVF	10	8	4	0	1	0	8	0
206	31	Y	4.81	3.52	23	0.72	4.36	23.71	11	150	6	0.875	0.64	559	0.94	0.8	7275	1.41	GnRH-a	12	3187.5	IVF	18	14	9	0	1	0	13	0
208	39	Y	6.73	3.31	60	0.39	1.78	21.48	9	225	2	0.25	7.95	4759	1.23	3.2	3633	1.39	HCG	10	2850	IVF	7	5	4	0	1	0	5	0
209	34	Y	6.95	7.43	61	0.22	4.35	20.76	11	150	5	1.25	4.95	1719	0.2	1.07	6899	1.57	HCG	9	2512.5	IVF	17	14	9	3	0	0	13	1
214	28	Y	10.46	4.52	67	0.33	2.88	22.04	4	200	5	0.75	11.21	1113	0.55	2.27	3031	0.77	HCG	12	3600	IVF	5	3	1	0	0	0	2	0
216	26	Y	7.84	3.17	29	0.64	1.15	22	9	262.5	5	0.625	2.23	1142	0.73	1.83	4147	1.24	HCG	9	2025	IVF	7	6	5	0	0	0	6	0
217	25	Y	4.52	4.66	45	0.55	10.55	22.04	11	125	3	0.75	6.81	4697	0.97	0.81	7225	0.78	HCG	8	1200	IVF	23	15	3	0	1	0	15	0
221	26	Y	6.54	2.65	26	0.31	2.72	21.48	15	200	4	1	1.91	720	0.36	0.34	5038	1.21	HCG	12	2550	ICSI	15	6	5	0	0	9	6	0
222	29	Y	8.27	3.62	25	0.57	3.91	22.04	11	150	5	1.25	2.74	924	0.43	0.44	4252	0.7	HCG	11	2925	IVF	17	14	11	0	2	0	12	0
223	34	Y	7.62	3.03	44	0.43	1.12	19.13	7	262.5	6	0.75	6.74	498	1.59	1.9	1388	1.66	HCG	11	3225	IVF	7	7	6	0	2	0	7	0
224	34	Y	5.66	2.31	51	1.37	0.81	22.04	10	300	3	0.75	6.93	1694	1.16	0.51	3400	2.39	HCG	9	2325	IVF	12	9	4	0	2	0	9	0
227	31	Y	10.89	2.64	18	1.18	2.44	21.48	13	200	4	1	4.03	1700	0.77	0.53	4542	1.66	HCG	10	1650	IVF	10	10	8	0	1	0	9	0
228	35	Y	6.63	6.69	49	0.38	8.12	24.77	15	150	4	1	3.68	666	0.41	2.73	2108	0.9	HCG	8	1612.5	IVF	5	3	2	0	0	0	3	0
229	29	Y	9.12	3.01	30	0.5	2.54	23.62	10	200	7	0.875	5.63	1122	0.46	3.74	3110	1.47	HCG	11	3300	IVF	9	7	6	0	0	0	7	0
230	29	Y	6.72	3.79	15	0.5	2.87	23.44	9	200	5	1.25	3.18	209	0.6	2.02	499	0.65	HCG	9	2700	ICSI	3	2	2	0	0	2	2	0
231	27	Y	8.91	9.36	29	0.62	7.86	21.3	11	125	6	1.375	26.3	1657	1.93	3.57	5273	2.89	GnRH-a	12	2287.5	ICSI	14	10	5	2	1	12	9	0
236	26	Y	6.39	4.08	41	0.55	2.81	20.45	9	200	7	0.875	5.92	803	0.68	1.42	5512	1.76	GnRH-a	12	2625	IVF	15	11	9	0	1	0	10	0
237	30	Y	5.24	5.99	16	0.62	8.91	19.83	13	150	7	0.875	1.63	1732	0.54	0.69	6539	1.93	GnRH-a	11	2287.5	IVF	10	9	8	3	1	0	8	0
239	24	Y	4.4	3.3	40	0.61	7.73	19.53	19	150	6	0.75	10.02	1139	1.24	0.71	8621	2.4	GnRH-a	10	1500	IVF	20	17	8	1	2	0	16	0
242	35	Y	5.52	6.1	34	0.94	2	21.48	10	225	4	1	14.15	1143	1.02	5.43	2990	1.52	HCG	11	3000	IVF	6	4	2	0	1	0	4	0
245	35	Y	5.33	4.17	26	0.45	4.21	25.56	11	150	5	0.625	8.29	1179	1.36	1.15	4474	2.36	HCG	9	2362.5	IVF	14	6	2	0	1	0	4	0
246	30	Y	6.03	7.11	22	0.35	9.96	20.2	10	125	3	0.75	8.41	1200	1.91	1.07	3945	2.37	HCG	10	2625	IVF	11	6	2	0	0	0	6	0
249	30	Y	5.22	2.56	42	0.11	5.43	22.04	14	150	3	0.75	5.85	3538	1.78	0.98	5506	1.91	GnRH-a	9	2025	ICSI	16	15	8	1	2	15	14	0
250	31	Y	4.29	3.96	53	0.69	14.24	20.2	16	112.5	3	0.375	2.15	5368	1.15	1.03	7830	2.31	GnRH-a	10	2175	ICSI	20	14	8	1	2	20	12	0
252	35	Y	2.55	3.95	79	0.97	3.99	22.77	9	150	6	0.75	1.72	1426	2.14	1.19	4643	2.82	HCG	11	3300	ICSI	11	10	4	0	1	11	10	0
254	40	Y	5.81	1.45	20	0.56	1.17	22.04	8	262.5	2	0.5	3.72	509	0.88	2.1	825	0.76	GnRH-a	9	2700	IVF	3	2	1	0	0	0	2	0
255	31	Y	5.29	7.74	19	0.83	3.25	21.34	8	200	5	0.75	3.32	728	0.99	2.74	2733	1.03	HCG	9	2025	IVF	6	5	2	0	0	0	4	0
257	34	Y	6.88	6.35	51	0.44	3.92	20.2	9	150	5	0.625	6.8	1982	2.86	1.97	7262	1.72	GnRH-a	11	3150	IVF	14	11	6	0	0	0	11	0
259	32	Y	6.17	8.73	32	0.27	14.54	25.71	16	112.5	6	1.375	9.56	1150	1.66	1.47	5633	1.34	HCG	10	3000	ICSI	12	9	5	0	1	10	9	0
260	31	Y	4.91	4.97	27	1.1	4.91	21.48	12	150	4	1	6.46	1668	0.86	2.08	4941	0.99	HCG	10	2250	IVF	14	10	7	2	0	0	9	0
262	29	Y	6.82	5.02	45	0.39	6.37	20.03	12	150	5	0.75	8.84	1366		2.91	7333	0.99	HCG	9	2025	IVF	15	7	4	0	0	0	6	0
263	32	Y	6.33	3.3	17	1.23	5.09	21.26	11	150	5	0.75	1.75	499	0.58	2.03	3974	1.4	HCG	10	2250	IVF	14	14	12	2	1	0	13	0
264	35	Y	6.33	3.3	17	1.23	5.09	21.26	11	150	5	0.75	1.75	499	0.58	2.03	3974	1.4	HCG	9	2025	IVF	8	6	6	0	0	0	6	0
268	30	Y	9.37	4.85	55	0.13	3.56	20.2	11	150	3	0.75	11.07	1760	0.96	3.5	4523	2.15	HCG	11	2962.5	IVF	11	7	4	0	0	0	7	0
269	31	Y	5.01	3.22	52	0.56	7.51	22.04	16	150	1	0.125	0.88	7177	2.2	1.52	4651	2.53	HCG	10	1650	ICSI	16	15	11	1	0	16	15	0
271	29	Y	9.1	4.03	63	0.3	1.95	23.63	10	225	3	0.75	4.83	1399	0.81	3.98	4535	1.68	HCG	10	2812.5	IVF	12	10	5	1	0	0	9	0
272	36	Y	7.81	2.76	37	0.63	3.59	21.48	6	150	4	0.5	2.64	571	0.61				HCG	9	2700	IVF	4	3	2	0	0	0	2	0
273	30	Y	5.12	4.09	28	0.7	8.19	22.04	19	150	6	0.75	4.91	1116	0.96	1.89	4511	1.27	HCG	11	2325	ICSI	12	6	4	0	0	8	6	0
275	28	Y	6.24	5.32	65	0.96	5.45	22.04	11	150	3	0.75	27.17	2391	2.17	1.08	9084	1.94	HCG	10	2250	IVF	23	19	9	0	4	0	16	0
279	31	Y	10.31	3.79	78	0.94	3.12	25	13	200	7	0.875	2.12	314	1.23	2.23	2632	1.38	HCG	11	3300	IVF	8	5	0	0	0	0	3	0
280	32	Y	8.99	2.71	94	1.08	2.34	21.19	7	200	6	0.75	3.87	1127	1.08	0.52	4284	1.17	HCG	10	3000	ICSI	11	6	3	0	0	6	6	0
281	25	Y	5.09	8.99	26	0.85	7.95	21.48	20	150	2	0.25	5.95	4563	1.12	1.03	7338	1.05	GnRH-a	10	2085	IVF	23	18	12	2	1	0	16	0
282	26	Y	7.1	6.24	79	0.99	1.33	21.48	6	262.5	6	1.5	3.38	1242	1.07	5.28	5030	2.06	HCG	10	2475	IVF	7	5	4	0	2	0	5	0
283	34	Y	7.16	4.84	47	1.24	2.26	22	9	200	8	1	4.52	636	1.24	1.44	6052	2.22	HCG	12	3525	IVF	14	12	6	0	1	0	10	0
284	24	Y	7.9	5.96	69	1.81	4.91	18.9	11	150	6	0.75	1.77	662	1.14	2	4464	2.44	HCG	12	2700	IVF	8	6	2	0	0	0	6	0
288	23	Y	6.16	7.36	23	0.76	12.49	19.05	11	112.5	4	0.5	2.91	4324	1.08	0.62	5679	2.39	HCG	11	1650	ICSI	22	13	5	0	3	20	13	0
290	35	Y	11.77	3.15	62	0.95	2.03	21.09	9	225	5	0.625	4.57	820	0.51	2.94	3522	1.14	HCG	10	2250	ICSI	5	5	0	0	0	0	5	0
291	27	Y	8.62	4.45	43	0.83	7.04	23.62	20	150	5	0.625	1.8	549	0.42	1.51	3173	1	GnRH-a	10	2100	IVF	14	11	4	2	0	0	10	0
292	30	Y	5.69	5.86	29	0.13	4.85	21.48	14	150	6	0.75	6.06	904	1.17	1.2	4444	1.48	HCG	10	2250	IVF	14	11	8	3	1	0	11	0
294	31	Y	9.43	4.63	14	0.98	2.77	23.62	5	200	5	1.25	2.24	1318	0.91	1.17	3056	1.07	HCG	11	3300	ICSI	9	6	4	3	0	8	6	0
297	26	Y	5.28	14.47	30	0.51	13.69	25.78	12	112.5	6	1.5	11.48	1042	1.41	0.9	6358	1.24	HCG	11	2025	IVF	19	7	2	0	1	0	7	0
299	37	Y	9.05	4.65	54	0.53	2.65	20.31	8	200	5	0.625	9.87	627	0.44	2.17	3064	0.67	HCG	10	3000	IVF	7	7	4	0	1	0	6	0
301	27	Y	12.05	3.83	30	1.04	2.82	21.48	6	200	3	0.75	3.73	823	1.06	1.76	1584	0.66	GnRH-a	10	2625	IVF	2	2	2	0	0	0	2	0
308	28	Y	5.17	1.96	24	0.88	8.93	21.48	16	150	4	0.5	2.14	1099	1.37	0.51	5020	2.5	HCG	10	2250	ICSI	11	8	2	0	0	10	7	0
310	33	Y	9.36	5.82	61	0.79	10.63	22.04	14	125	4	0.5	4.98	1950	0.65	1.41	9321	1.61	GnRH-a	9	1350	IVF	14	13	8	0	2	0	13	0
312	35	Y	8.96	3.46	36	0.33	5.1	23.34	10	150	4	1	15.99	1136	1.16	2.33	3050	1.08	HCG	10	3225	IVF	10	8	1	0	0	0	8	0
313	30	Y	13.76	3.24	13	0.84	1.89	21.26	8	225	3	0.5	7	1108	1.37	3.82	1883	1.53	GnRH-a	9	2700	IVF	6	5	2	0	0	0	4	0
314	39	Y	8.05	3.42	42	0.83	2.82	20.82	8	200	3	0.75	7.09	1966	0.98	1.01	5940	1.69	HCG	8	2400	IVF	10	10	4	1	2	0	10	0
315	31	Y	6.35	6.32	46	1.03	16.28	21.48	20	112.5	2	0.25	4.08	4575	1.01	2.81	5419	1.44	GnRH-a	9	2025	IVF	19	14	10	1	2	0	13	0
318	28	Y	7	1.91	18	1.21	4.02	23.44	20	150	6	0.875	1.96	199	1.13	2.32	2084	1.06	HCG	12	2700	ICSI	8	6	4	1	0	7	6	0
319	29	Y	2.76	2.98	36	0.53	4.37	22	16	150	5	1.25	7.01	1446	1.55	0.51	6989		HCG	12	3300	ICSI	21	11	9	1	1	12	8	0
324	33	Y	7.48	3.84	19	0.7	2.31	19.29	9	200	6	1.5	11.36	1514	1.1	4.13	5421	2.18	HCG	12	2700	IVF	16	12	8	1	4	0	12	0
326	28	Y	5.65	9.8	46	1.08	9.79	23.83	20	125	3	0.375	6.43	5135	0.73	1	5010	0.45	GnRH-a	9	1687.5	IVF	18	14	10	2	0	0	14	0
329	36	Y	7.16	2.48	27	0.72	4.23	23.51	7	150	4	1	7.59	3418	0.57	0.58	4960	0.86	HCG	11	3300	IVF	12	12	6	2	3	0	10	0
330	36	Y	5.51	1.86	56	0.75	1.91	21.3	5	225	2	0.5	3.77	1014	1.42	1.99	1578	1.51	HCG	8	2400	ICSI	5	0	0	0	0	0	0	0
331	38	Y	7.79	1.89	26	0.63	1.51	21.48	12	262.5	5	0.75	2.89	494	1.08	2.66	1956	1.28	HCG	13	3375	ICSI	6	3	3	0	0	5	3	0
338	31	Y	6.17	2.92	47	0.78	2.87	21.48	12	200	3	0.5	7.74	1351	1.24	3.6	2800	1.25	HCG	8	2100	IVF	6	5	3	0	0	0	5	0
345	29	Y	4.85	9.46	56	1.16	13.78	21.09	12	112.5	4	0.5	3.43	174	2.63	3.82	826	2.57	GnRH-a	9	1725	IVF	16	15	7	0	1	0	14	2
346	34	Y	7.33	3.79	37	0.64	4.76	21.48	10	150	4	0.5	1.26	735	0.61	1.03	2739	0.55	HCG	9	2700	IVF	10	8	2	0	0	0	7	0
349	32	Y	5.82	2.64	38	0.2	5.7	21.26	16	150	3	0.375	4.64	1636	0.99	2.95	7087	1.73	HCG	11	3112.5	ICSI	18	15	6	0	0	15	15	0
354	31	Y	7.37	5.79	41	0.73	6.36	20.2	12	150	7	1.625	8.05	906	1.16	0.51	8020	1.4	GnRH-a	11	2100	IVF	12	11	3	0	1	0	11	0
361	33	Y	6.73	12.31	37	0.52	14.07	22.04	20	112.5	6	0.75	1.17	923	0.23	2.01	3990	1.32	HCG	12	1950	IVF	7	5	3	0	0	0	4	0
370	27	Y	5.73	6.29	27	1.03	9.06	20.58	17	125	3	0.75	2.12	793	1.27	2.67	5584	0.8	GnRH-a	10	1575	IVF	14	10	5	1	1	0	10	0
373	31	Y	7.37	5.57	40	0.8	10.46	21.48	20	125	4	1	16.81	1427	0.72	2.71	4433	1.74	HCG	9	1837.5	IVF	19	11	7	0	1	0	11	0
375	39	Y	8.3	5.06	31	1.46	2.28	18.14	9	200	6	1.5	18.31	715	0.66	2.59	3918	1.58	HCG	11	2775	IVF	6	6	3	0	1	0	6	0
377	34	Y	7.27	5.83	43	1.88	2	21.48	10	225	4	1	9.62	796	1.39	2.27	2618	1.42	GnRH-a	9	2475	IVF	6	6	3	0	0	0	5	0
378	27	Y	9.83	4.63	56	0.87	0.96	21.34	6	262.5	6	0.75	7.85	781	0.55	4.11	4960	2.39	HCG	11	3300	IVF	7	6	6	1	0	0	6	0
384	37	Y	6.02	4.51	34	0.63	8.26	21.48	12	150	6	1.5	9.21	2110	1.32	3.62	5016	0.93	HCG	12	2587.5	ICSI	10	10	8	0	0	10	6	0
385	29	Y	8.02	4.85	41	0.55	9.52	22.04	14	112.5	2	0.5	12.69	2197	1.7	1.12	4958	1.11	HCG	7	1050	IVF	11	10	4	0	1	0	10	0
388	24	Y	7.75	5.71	41	0.22	9.5	22	14	112.5	4	1	8.47	474	1.89	3.98	2339	1.39	HCG	9	1800	ICSI	16	15	12	3	2	16	15	0
389	38	Y	8.35	5.54	36	0.69	4.2	22.04	4	150	4	1	17.82	743	3.64	0.7	497	0.15	HCG	11	3300	ICSI	7	5	2	0	0	6	5	0
393	32	Y	9.54	3.58	58	0.92	1.73	22.04	4	225	5	0.75	4	233	0.35	5.64	682	1.06	HCG	12	3225	ICSI	3	2	1	0	0	2	2	1
396	26	Y	5.68	3.53	22	1.04	6.09	22.89	13	150	5	0.625	2.31	518	0.95	0.73	6486	1.61	HCG	10	1500	IVF	16	8	1	0	0	0	8	0
398	35	Y	7	7.53	60	0.53	2.29	22.48	8	200	3	0.75	5.99	2244	1.52	1.29	4832	1.41	HCG	9	2700	IVF	12	8	5	0	0	0	7	0
400	33	Y	5.88	5.05	66	0.71	0.75	20.57	9	300	5	0.75	8.92	1027	0.75	4.47	3964	1	HCG	9	2325	IVF	11	9	3	0	0	0	8	0
401	28	Y	9.5	4.06	23	1.08	3.3	21.48	11	200	2	0.25	4.02	2836	1.75	1.09	3168	1.98	HCG	10	2175	ICSI	11	8	4	0	0	10	8	0
402	25	Y	4.57	4.16	44	1.06	3.64	21.48	11	150	4	1	10.01	1871	1.55	2.27	7906	1.19	GnRH-a	9	1800	IVF	15	13	7	0	0	0	12	0
406	40	Y	5.7	2.03	74	1.77	1.75	23.62	8	225	6	1.375	4.91	1446	3.53	5.1	5192	2.36	HCG	11	3225	IVF	6	5	2	0	1	0	4	0
409	28	Y	7.93	1.23	36	0.54	3.42	20.2	12	200	3	0.375	2.35	929	0.77	1.23	2277	0.97	GnRH-a	10	2625	IVF	8	6	0	0	0	0	5	0
412	27	Y	8.44	7.07	59	0.61	3.91	18.42	9	150	4	0.5	3.08	1049	0.57	1.89	2382	0.7	HCG	9	1950	ICSI	8	4	3	0	0	5	4	0
415	33	Y	5.79	6.87	23	0.54	4.83	21.48	13	150	6	1.375	9.51	2330	1.25	1.05	9081	2.29	GnRH-a	12	3525	IVF	15	12	8	0	1	0	12	0
416	28	Y	6.27	3.35	38	0.92	8.95	23.62	14	150	4	0.5	4.98	1497	1.05	0.8	8123	0.98	GnRH-a	10	1725	IVF	18	14	11	1	1	0	13	0
418	25	Y	6.29	5.33	29	0.88	2.45	21.48	7	200	6	0.75	5.21	1511	1.01	1.19	3920	1.59	GnRH-a	11	3525	IVF	7	6	6	0	0	0	6	0
419	31	Y	5.93	1.67	42	0.79	0.84	21.34	6	300	4	0.5	3.34	1405	0.68	1.83	3165	0.68	HCG	11	3525	IVF	8	7	4	0	0	0	6	0
420	35	Y	5.97	4.43	59	0.52	9.98	21.48	20	125	5	0.625	3.74	2683	0.99	0.83	6523	1.14	GnRH-a	11	2212.5	IVF	20	18	11	1	2	0	15	0
425	24	Y	10.15	5.5	46	0.62	1.38	26.35	6	262.5	2	0.25	2.88	2703	0.87	2.49	3645	0.93	GnRH-a	9	2475	IVF	7	7	4	0	1	0	7	0
426	24	Y	5.67	4.15	38	0.56	3.22	20.2	16	200	4	0.5	7.36	1264	1.53	0.96	3607	1.99	HCG	9	1500	ICSI	16	13	4	0	0	14	10	0
427	30	Y	9.01	5.71	39	0.67	3.11	22.04	14	200	4	0.5	5.92	1278	1.58	1.61	3439	1.2	GnRH-a	10	2062.5	IVF	10	7	4	0	1	0	7	0
428	32	Y	5.27	2.48	28	0.56	2.19	22.31	13	225	5	0.625	9.6	914	1.29	2.1	5493	2.25	HCG	9	1837.5	IVF	7	6	4	0	1	0	6	0
429	36	Y	7.18	2.91	23	0.41	3.67	21.48	8	150	4	0.5	3.46	68	0.34	3.1	352	0.58	HCG	8	1500	IVF	5	0	0	0	0	0	0	0
430	37	Y	6.93	4.6	41	0.47	4.2	24.35	13	150	3	0.75	13.19	2351	1.7	1.84	3504	1.7	GnRH-a	10	2625	IVF	14	12	11	3	0	0	12	0
431	29	Y	4.82	4.47	38	0.92	1.51	17.94	8	262.5	5	0.625	12.63	1035	1.59	0.57	4134	1.87	HCG	9	1837.5	IVF	6	2	1	0	0	0	2	0
432	34	Y	6.72	3.62	32	0.33	2.99	21.48	5	200	3	0.375	2.68	820	1.1	3.61	1241	2.05	HCG	8	2400	ICSI	5	5	4	0	1	5	5	0
434	35	Y	8.48	7.25	52	1.39	3.5	23.31	8	200	2	0.25	2.6	1354	1.99	1.49	1774	2.04	GnRH-a	8	2025	IVF	8	6	5	0	1	0	6	0
437	36	Y	5.92	2.71	46	1.54	3.79	24.03	11	150	3	0.75	10.9	663	0.93	0.97	4693	1.29	HCG	10	2550	IVF	11	11	9	1	1	0	10	0
439	29	Y	14.71	6.31	37	0.71	1.25	19.1	8	262.5	7	1	2.93	1164	0.8	4.42	2886	2.22	HCG	12	3600	IVF	7	6	2	0	1	0	4	0
442	32	Y	5.94	13.21	12	0.47	11.37	21.48	12	112.5	6	0.75	10.04	1291	1.04	1.04	5360	1.23	GnRH-a	10	1987.5	ICSI	17	13	5	3	0	16	13	0
443	31	Y	5.28	4.09	40	0.54	9.93	21.48	20	125	5	0.625	3.93	1366	0.58	1.17	3096	1.11	GnRH-a	11	2025	ICSI	13	12	10	0	3	13	12	0
451	31	Y	6.96	4.61	18	0.53	2.68	22.86	12	200	3	0.625	19.78	1125	2.5	1.74	2350	2.32	HCG	9	2025	IVF	10	8	1	0	1	0	8	0
452	37	Y	6.33	5.19	36	0.62	2.95	20.96	6	200	4	1	15.61	1348	1.33	3.17	3614	1.2	HCG	8	2400	ICSI	8	7	5	0	0	7	7	0
454	30	Y	8.53	6.05	39	0.39	3.72	23.62	12	150	6	1.375	6.82	2595	0.94	2.78	4966	1.39	HCG	11	3225	IVF	7	6	4	1	0	0	5	0
455	36	Y	5.75	4.46	21	0.68	1.36	25.15	7	262.5	5	0.625	1.78	245	1.09	2.36	2306	0.91	HCG	10	2850	IVF	7	5	1	0	1	0	4	0
457	29	Y	6.03	5.2	51	0.52	3.44	22	10	200	6	1.375	26.76	1772		2.01	7018	1.36	HCG	10	2062.5	IVF	14	12	7	2	1	0	12	0
458	35	Y	10.01	3.36	25	0.76	2.85	21.48	7	200	2	0.25	3.62	1744	0.96	2.3	1803	0.96	GnRH-a	9	2400	IVF	6	4	1	0	0	0	4	0
459	33	Y	8.22	4.14	18	0.16	2.16	21.48	8	225	4	0.5	2.54	1109	0.8	4.04	1740	1.19	GnRH-a	9	2250	IVF	5	5	4	0	1	0	5	0
460	26	Y	5.87	3.67	31	0.42	12.02	21.48	15	112.5	4	1	16.38	3139	1.44	2.8	7876	1.74	GnRH-a	10	1537.5	IVF	15	9	5	1	1	0	9	0
462	30	Y	6.53	4.4	24	1.42	3.78	21.48	15	150	4	0.5	4.77	1348	0.99	2.4	2861	1.65	GnRH-a	9	2250	IVF	17	15	6	1	1	0	15	0
463	40	Y	4.58	5.26	21	0.79	7.13	21.48	9	150	6	0.75	4.57	959	0.79	0.49	5456	1.88	HCG	11	3225	IVF	22	19	12	3	0	0	14	0
465	35	Y	9.21	4.75	51	0.45	4.29	22.04	9	150	5	1.25	11.45	1235	1.36	1.96	5315	1.62	HCG	10	2775	ICSI	10	10	4	0	1	10	10	0
467	25	Y	6.54	5.14	21.92	0.21	2.01	22.04	10	225	3	0.5	3.86	1326	0.68	3.29	2083	0.63	HCG	9	2400	IVF	6	4	3	0	1	0	4	0
470	39	Y	12.99	4.82	52	0.41	0.6	18.37	5	300	4	0.5	7.81	295	0.65	3.95	2618	0.54	HCG	9	2025	IVF	3	2	0	0	0	0	2	0
471	27	Y	5.93	15.92	16	1.13	8.14	20.96	20	150	6	0.75	7.08	759	0.59	0.97	5530	2.04	GnRH-a	11	2437.5	IVF	18	13	12	0	1	0	12	0
472	34	Y	4.78	5.09	45	0.71	1.57	22.04	6	262.5	3	0.75	11.25	1510	1.14	1.23	2332	1.04	HCG	12	3000	IVF	6	3	2	0	0	0	3	0
473	26	Y	5.18	1.58	34	0.74	2.93	22.04	14	200	2	0.5	1.3	1202	0.75	1.04	2916	1.08	HCG	9	3150	IVF	12	10	4	0	0	0	10	0
474	25	Y	4.98	4.72	50	0.59	8.8	22.04	21	150	6	1.5	11.99	2063	1.6	1.7	8009	1.81	GnRH-a	10	1275	IVF	18	8	6	0	0	0	8	0
475	31	Y	6.94	4.95	29	0.82	3.96	22.04	10	150	4	1	9.76	1544	1.08	1.42	3334	1.47	HCG	10	2250	IVF	12	12	8	1	1	0	12	0
476	29	Y	4.18	3.32	28	0.94	7.37	20.57	14	150	4	0.5	3.72	3157	0.71	0.24	6835	0.97	GnRH-a	10	1237.5	IVF	16	15	13	1	0	0	14	0
477	33	Y	6.7	1.58	29	0.61	2.78	22.86	12	200	6	0.75	5.25	826	0.4	1.45	4850	1.66	HCG	11	3675	IVF	13	11	4	0	1	0	11	0
478	31	Y	6.88	8.48	27	0.51	5.73	22.04	14	150	4	0.5	2.22	131	0.15	1.37	2260	0.67	GnRH-a	13	4725	ICSI	7	4	2	0	0	4	4	0
479	26	Y	8.14	6.22	42	1.28	8.37	22.04	10	150	4	1	4.66	1121	1.36	0.57	5560	1.85	HCG	10	1875	IVF	10	8	7	1	1	0	8	0
482	37	Y	13.85	5.51	31	0.51	0.79	22.04	7	300	3	0.5	3.24	1077	0.89	1.21	1872	1.34	HCG	8	2400	IVF	5	4	3	0	0	0	4	0
483	29	Y	5.38	3.74	25	0.54	3.42	22.04	13	200	5	1.25	14.42	1669	0.94	3.7	5322	1	HCG	10	2250	ICSI	14	11	8	0	0	12	8	0
488	31	Y	13.76	3.24	13	0.84	1.89	21.26	10	225	2	0.5	4.45	1663	2.02	0.75	1589	1.7	HCG	8	3000	IVF	6	6	1	1	0	0	5	0
489	30	Y	5.98	5.02	65	0.71	3.37	22.04	11	200	6	0.875	4.17	441	0.83	2.05	5182	2.31	HCG	10	2625	IVF	9	8	5	0	1	0	7	0
490	30	Y	5.03	3.53	36	0.91	9.69	22.31	15	125	5	0.625	3.57	1223	1.03	2.42	3593	1.93	HCG	10	1500	ICSI	13	9	5	1	0	11	9	0
492	33	Y	4.91	2.26	40	0.77	3.98	19.57	11	150	8	1	1.11	528	0.75	0.65	4262	0.49	HCG	13	2925	IVF	8	7	3	1	0	0	7	0
494	29	Y	5.3	2.81	32	1.58	6.63	22	14	150	6	0.75	4.03	1685	1.07	0.2	6828	2.18	GnRH-a	11	2100	ICSI	16	10	4	0	0	13	8	0
495	30	Y	4.11	3.05	43	0.89	16.25	23.62	31	112.5	6	1.375	16.72	3748	2.07	1.24	5780	1.23	GnRH-a	12	1162.5	IVF	19	14	5	1	0	0	12	0
497	32	Y	13.68	2.61	55	0.91	3.03	21.48	10	200	7	0.875	2.03	411	1.19	0.94	2557	1.49	HCG	12	3525	IVF	10	7	1	0	0	0	7	0
499	40	Y	5.99	3.97	43	0.21	2.58	23.62	10	200	6	1.375	12.92	1501	1.66	0.97	4782	0.97	GnRH-a	10	3225	IVF	8	8	4	0	0	0	7	0
500	33	Y	5.42	1.2	47	1.22	3.65	22.43	13	150	4	1	5.14	1882	0.83	0.84	5670		HCG	9	2700	IVF	13	6	3	1	1	0	5	0
501	33	Y	5.29	3.66	31	0.4	3.06	20.7	10	200	5	0.75	3.1	1284	0.6	0.37	3457	0.7	HCG	11	3450	IVF	9	8	2	1	1	0	7	0
502	33	Y	5.19	2.82	82	0.36	2.28	22.04	13	200	3	0.75	10.13	1099	0.5	3.19	2066	0.76	HCG	7	2100	IVF	9	8	5	0	1	0	8	0
503	33	Y	7.93	3.67	20	0.46	4.26	22.04	11	150	3	0.5	7.03	1776	0.75	4.93	4127	1.09	HCG	13	3600	IVF	12	11	4	0	0	0	11	0
505	28	Y	2.4	6.19	28	0.21	8.71	19.95	20	150	4	0.875	12.6	1814	0.86	1.53	2075	1.21	HCG	12	2512.5	IVF	11	8	6	2	0	0	7	0
511	32	Y	7.78	5.73	64	1.17	3.85	22.04	8	150	4	1	4.76	1536	0.86	0.85	4718	1.2	HCG	8	2400	ICSI	9	5	1	0	0	7	4	0
513	26	Y	5.81	5.48	15	0.25	10.23	22.04	20	125	3	0.75	8.67	4043	0.82	2.23	7350	1.29	GnRH-a	10	2062.5	IVF	22	19	4	0	2	0	15	0
515	36	Y		6.27	16	0.59	8.02	18.42	13	150	7	0.875	8.7	1451	0.6	0.86	8960	1.92	GnRH-a	11	2325	IVF	23	18	9	0	1	0	15	0
518	39	Y	6.42	3.3	35	0.83	3.29	22.04	10	200	5	1.25	15.26	893	1.51	2.8	4331	2.16	HCG	10	3225	IVF	7	6	2	0	0	0	6	0
521	29	Y	5.64	5.63	15	0.56	6.57	22.04	11	150	4	0.625	1.78	759	0.82	1.28	6240	1.07	HCG	8	2100	ICSI	8	7	4	0	0	7	7	0
527	28	Y	7	4.4	65.66	1.87	1.86	22.04	14	225	6	1.5	2.15	1023.55	2.25	1.6		2.99	HCG	10	3000	IVF	7	7	4	0	2	0	7	0
528	27	Y	4.01	4.36	33	1.26	7.5	22.04	10	150	6	1.5	3.28	1236	1.05	0.73	9491	1.35	GnRH-a	11	3075	ICSI	24	9	5	0	1	20	9	0
529	35	Y	6.74	7.72	31	0.62	7.28	20.7	17	150	6	0.75	14.76	1398	1.22	3.47	2190	0.11	HCG	11	1800	ICSI	8	6	2	1	0	8	6	0
532	28	Y	6.44	2.81	39	0.62	2.26	22.27	14	225	4	0.875	1.68	245	0.46	0.6	1353	0.88	HCG	11	3150	IVF	7	7	4	0	1	0	6	0
533	35	Y	9.18	5.12	32	0.58	3.06	20.58	11	200	5	0.625	3.13	120	1.22	2.62	855	2.37	HCG	10	2437.5	IVF	8	5	2	0	0	0	5	0
534	30	Y	8.11	12.36	35	0.35	5.09	19.2	9	150	6	0.75	4.46	833	0.51	4.67	6149	1.57	HCG	10	2250	IVF	7	7	1	0	0	0	7	0
535	31	Y	7.16	4.68	30	0.22	5.23	19.2	13	150	5	0.75	9.39	1143	0.77	5.02	5796	2.72	HCG	9	2025	IVF	12	10	6	2	1	0	10	0
536	27	Y	4.57	3.78	21	0.23	5.01	22.04	11	150	4	1	4.42	2890	1.71	1.82	3883	1.61	GnRH-a	10	3000	ICSI	18	14	5	2	0	16	14	0
540	36	Y	4.68	4.63	56	0.59	3.1	19.81	16	200	5	0.75	12.07	1546	1.07	1.67	6285	1.65	HCG	8	1800	ICSI	10	7	4	2	1	8	7	0
543	32	Y	11.27	6.68	36	1.48	3.67	19.05	11	150	6	1.375	6.33	785	0.91	1.58	4441	2.02	GnRH-a	11	2962.5	ICSI	9	7	5	0	0	8	6	0
545	39	Y	5.34	2.35	60	0.69	2.91	22.72	7	200	4	0.5	2.62	396	0.76	2.5	1080	1.37	HCG	10	3000	IVF	2	1	0	0	0	0	0	0
546	30	Y	6.89	3.07	33	0.2	2.63	21.77	20	200	4	0.5	2.92	1662	1.31	1.55	4425	1.05	GnRH-a	10	2062.5	IVF	13	11	6	3	1	0	11	0
549	27	Y	5.68	4.87	62	0.98	4.3	16.82	12	150	6	0.75	8.37	1324	1.91	0.75	6378	1.03	HCG	10	2250	IVF	18	15	8	1	1	0	15	0
550	40	Y	7.22	2.87	29	1	6.52	19.71	15	150	8	1	2.14	987	0.94	1.03	9026	1.82	HCG	12	2700	IVF	21	15	6	1	1	0	13	1
551	37	Y	6.47	3.07	33	0.99	2.48	20.31	9	200	8	1	2.01	455	0.58	1.26	4852	1.78	HCG	11	3300	IVF	7	6	0	0	0	0	5	0
556	37	Y	6.47	4.12	34	1.22	7.28	21.35	17	150	6	0.75	1.4	584	0.69	1.36	3683	1.34	HCG	11	2287.5	ICSI	16	12	3	0	1	16	6	0
558	30	Y	8.17	5.41	30	1.01	2.16	18.73	11	225	5	0.625	8.65	1122	1.3	3.33	5386	2.44	GnRH-a	9	2325	IVF	15	13	0	0	0	0	11	0
561	30	Y	6.42	6.2	42	0.25	4.2	21.22	10	150	5	0.625	4.67	732	1.92	3.07	6288	2.69	GnRH-a	9	2212.5	IVF	14	13	1	0	1	0	11	0
563	24	Y	7.5	5.04	20	1.27	8.24	24.22	9	150	6	0.75	5.16	591	0.85	3.36	5383	1.53	GnRH-a	10	3375	IVF	14	12	6	0	1	0	12	0
565	30	Y	6.9	1.36	68	0.28	1.69	19.29	7	225	6	0.75	1.39	678	0.78	0.41	4400	2.18	HCG	11	3300	IVF	9	8	4	0	0	0	8	0
567	39	Y	7.62	3.87	54	0.7	3.35	17.42	10	200	8	1	8.36	650	0.5	1.47	6234	2.15	GnRH-a	12	3525	ICSI	10	7	2	0	0	8	7	0
568	34	Y	8.54	2.26	27	1.67	2.39	23.88	7	200	6	0.75	4.93	829	0.88	2.16	4042	2.44	HCG	10	3000	ICSI	8	3	1	0	0	3	3	0
569	35	Y	5.57	4.48	18	1.12	4.98	21.47	13	150	5	1.25	7.82	1588	2.28	1.99	4078	1.89	GnRH-a	10	2250	IVF	18	14	6	0	1	0	13	0
570	30	Y	7.43	4.98	40	0.85	6.7	22.04	15	150	5	0.75	1.37	744	0.75	1.16	4860	1.63	GnRH-a	9	1837.5	ICSI	14	12	4	1	1	13	10	0
572	30	Y	7.07	4.58	42	0.38	2.77	20.96	12	200	5	1.25	10.72	1754	0.63	1.27	4902	0.91	GnRH-a	10	2550	IVF	10	8	4	0	1	0	8	0
574	37	Y	4.26	2.74	61	0.94	7.13	24.65	14	150	7	0.875	7.96	1194	1.15	2.2	6056	1.67	GnRH-a	10	2175	IVF	10	10	6	2	1	0	10	0
575	35	Y	8.68	4.72	22	0.74	7.31	22.04	10	150	6	0.75	3.98	501	1.06	1.27	4624	1.84	GnRH-a	10	2625	IVF	14	10	5	1	0	0	10	0
581	25	Y	6.35	10.86	44	0.44	7.61	21.48	20	150	2	0.375	2.34	4530	2.28	0.41	4322	1.85	GnRH-a	9	1350	ICSI	23	18	8	1	2	21	14	0
584	38	Y	5.93	3.04	63	0.59	3.03	23.62	6	200	6	0.75	3.96	1086	0.9	4.89	2063	1.94	HCG	11	3150	IVF	6	4	1	0	0	0	4	0
585	35	Y	5.86	3.15	35	0.23	4.81	22	11	150	2	0.5	3	2808	1.33	1.24	4624	1.31	GnRH-a	10	2400	ICSI	15	13	6	0	1	15	10	0
588	34	Y	7.85	5.59	31	0.4	3.86	17.85	13	150	2	0.375	11.38	3238	1	0.59	3230	0.7	HCG	11	2775	IVF	10	10	7	0	3	0	10	0
589	29	Y	6.28	2.53	18	0.37	2.86	20.7	13	200	6	0.75	1.22	465	0.67	0.64	7110	0.92	GnRH-a	11	2400	ICSI	17	10	2	0	1	12	8	0
590	34	Y	5.66	2.51	18	0.61	0.81	20.2	11	300	2	0.25	2.5	376	0.3	1.92	541	0.5	GnRH-a	6	1350	IVF	3	2	0	0	0	0	2	0
593	31	Y	6.76	4.12	21	0.63	2.98	21.48	11	200	6	0.75	5.04	1125	0.45	1.82	4926	1.09	GnRH-a	10	2250	IVF	14	12	7	3	1	0	11	0
594	31	Y	5.21	2.03	43	0.69	6.04	17.85	17	150	3	0.375	3.61	4425	1.07	0.88	6710	1.1	GnRH-a	9	1875	ICSI	16	13	4	1	1	14	10	0
595	33	Y	8.23	4.55	40	0.49	4.33	21.48	14	150	5	0.625	2.43	520	0.35	0.24	6796	1.97	GnRH-a	11	2362.5	IVF	16	12	3	0	1	0	12	0
596	33	Y	4.78	2.32	46	0.28	9.64	23.62	20	125	6	0.75	3.1	1140	0.59	1.56	7483	1.16	GnRH-a	10	1462.5	IVF	20	18	8	0	1	0	14	0
598	40	Y	6.73	3.31	60	0.39	1.78	21.48	10	225	6	0.875	6.72	991	0.3	0.61	5561	0.8	HCG	10	3000	IVF	10	9	4	0	1	0	9	0
600	33	Y	4.96	3.01	13	1.04	4.43	26.22	12	150	7	1.75	2.64	465	0.37	0.93	8355	1.91	GnRH-a	12	3150	IVF	15	12	1	0	1	0	10	0
601	35	Y	4.79	3.27	22	0.25	5.4	29.36	11	150	6	0.75	7.35	935	0.57	2.24	3269	1.06	HCG	11	3150	IVF	8	7	4	0	1	0	7	0
602	32	Y	7.38	2.28	21	0.82	7.41	23.62	12	150	6	0.75	2.88	876	1.01	0.81	3329	1.43	HCG	11	3000	IVF	9	7	3	0	0	0	6	0
603	21	Y	6.87	4.53	14	0.44	3.31	21.26	15	200	4	0.5	7	1933	0.96	0.8	4594	1.38	GnRH-a	9	1725	IVF	15	14	10	0	1	0	14	0
605	29	Y	6.06	4.62	24	0.3	6.86	21.09	20	150	4	0.5	5.17	2834	1.09	2.13	5942	2.17	GnRH-a	9	1725	IVF	15	12	4	0	1	0	11	0
608	37	Y	7.28	4.24	45	0.42	7.39	19.23	15	150	6	0.75	7.29	855	0.67	1.98	4746	1.49	HCG	10	2400	IVF	8	7	4	0	0	0	6	0
609	29	Y	6.95	3.54	47	0.24	4.35	21.11	13	150	4	1	11.15	1097	0.95	1.39	2775	0.62	GnRH-a	8	1950	IVF	9	8	2	0	0	0	7	0
610	27	Y	5.88	1.7	16	1.06	4.74	21.48	12	150	5	0.75	6.09	1591	0.54	1.07	6975	1.47	GnRH-a	12	4125	IVF	12	10	5	1	1	0	10	0
612	30	Y	6.06	4.75	48	0.77	4.17	21.09	13	150	7	0.875	20.41	508	3.08	1.03	3004	1.68	HCG	11	3562.5	IVF	9	5	3	0	0	0	3	0
613	36	Y	7.14	4.52	56	1.03	1.15	22	9	262.5	8	2	10.52	904	1.08	0.62	5727	2.32	HCG	12	3600	ICSI	8	6	1	0	0	7	6	0
615	34	Y	6.05	6.34	42	0.75	2.89	18.37	12	200	7	1.625	31.39	1578	0.97	1.19	8721	1.29	HCG	10	2175	ICSI	10	9	2	0	0	10	8	0
616	31	Y	4.41	5.17	23	0.36	9.03	23.83	15	150	6	0.75	6.37	3340	0.84	1.93	7598	1.22	GnRH-a	11	1987.5	ICSI	12	9	5	2	0	10	9	0
618	31	Y	7.94	15.52	47	1.33	13.57	22.04	18	112.5	6	0.75	6.45	806	1.34	5.03	6982	2.02	GnRH-a	10	1687.5	IVF	12	12	6	0	1	0	12	0
619	24	Y	7.11	3.16	12	0.67	4.85	24.97	9	150	4	0.5	3.31	829	1.17	2.66	2191	2.08	GnRH-a	10	2925	IVF	11	10	3	0	0	0	9	0
620	31	Y	8	4.06	45	0.38	2.61	20.7	15	200	8	1	4.5	717	0.78	0.5	3927	2.62	GnRH-a	12	3300	IVF	10	8	4	1	0	0	8	0
621	34	Y	6.89	4.27	23	0.73	4.18	22.04	14	150	6	0.75	6.41	1533	2.27	1.35	6557	2.07	GnRH-a	11	2175	IVF	15	12	5	1	5	0	9	0
622	34	Y	8.73	5.42	57	0.58	9.76	20.31	14	125	4	1	9.18	2091	1.24	2.02	6036	1.52	GnRH-a	8	1537.5	IVF	14	11	6	0	2	0	10	0
623	28	Y	6.15	2.5	30	0.74	3.54	33.33	15	200	3	0.375	3.28	2205	0.61	0.65	5244	0.89	GnRH-a	9	3000	IVF	20	15	9	1	1	0	15	0
624	28	Y	5.24	3.04	40	1.01	4.84	25.71	14	150	3	0.375	1.52	4986	1.12	0.35	7972	1.79	GnRH-a	9	2550	IVF	22	18	5	0	1	0	14	0
629	29	Y	6.18	7.43	15	0.14	7.49	22	15	150	4	1	8.24	1581	2.02	0.65	2717	1.85	HCG	10	2625	IVF	11	10	6	0	1	0	10	0
630	28	Y	8.05	7.12	35	0.57	6.8	22.86	15	150	6	0.75	12.33	1323	1.53	1.99	4182	1.97	GnRH-a	11	2025	IVF	14	9	4	0	0	0	8	0
631	29	Y	4.6	3.59	30	0.83	6.45	20.2	14	150	5	0.625	2.19	620	0.72	1.21	6044	2.85	GnRH-a	10	2250	IVF	14	11	8	0	2	0	10	0
635	28	Y	5.58	6.07	29	0.75	14.95	21.48	17	112.5	5	0.625	6.72	1318	0.8	0.86	8568	1.55	GnRH-a	12	1762.5	IVF	25	18	12	1	3	0	16	0
636	33	Y	8.71	4.83	27	0.85	4.79	22.77	9	150	7	1	1.68	1090	0.7	2.32	4076	1.08	GnRH-a	11	3150	IVF	10	8	2	0	0	0	8	0
639	29	Y	7.59	5.9	29	0.21	7.82	28.1	15	150	7	0.875	5.32	1720	0.58	1.01	6460	1.01	GnRH-a	13	2625	IVF	14	11	8	1	0	0	10	0
642	28	Y	6.45	5.25	55	0.6	3.92	22.1	11	150	5	0.625	2.3	584	0.54	0.5	3057	1.95	GnRH-a	11	2662.5	IVF	9	6	4	0	0	0	6	0
643	32	Y	6.14	3.63	55	0.36	3.29	19.83	8	200	6	0.75	2.7	846	0.5	0.96	5257	1.31	HCG	11	3300	IVF	8	7	1	0	0	0	7	0
647	30	Y	6.3	3.97	11	0.39	9.49	22.77	14	112.5	3	0.375	1.37	833	0.41	0.97	9076	1.39	GnRH-a	10	2325	IVF	17	15	6	0	0	0	12	0
648	29	Y	3.96	2.8	15	0.54	3.63	21.48	13	150	4	0.5	1.09	2875	0.93	0.49	5556	2.59	GnRH-a	10	2250	IVF	18	14	2	1	1	0	14	0
649	32	Y	7.19	6.59	76	1.27	8.84	21.48	20	150	4	0.875	2.04	5855	0.8	0.5	6768	1.53	GnRH-a	10	1350	IVF	19	16	12	4	0	0	13	0
650	29	Y	5.65	2.23	34	0.33	4.4	21.48	8	150	2	0.375	5.18	864	0.65	4.8	1152	0.43	GnRH-a	6	1350	IVF	5	3	2	0	0	0	3	0
652	35	Y	7.39	4.12	16	0.59	1.35	21.48	10	262.5	4	1	12.66	1170	1.41	0.71	2216	2.07	HCG	9	2700	ICSI	7	7	5	0	1	7	7	0
653	30	Y	2.79	0.78	19	0.71	0.86	20.32	13	300	5	0.75	5.1	1238	0.86	0.48	5222	1.78	HCG	11	2400	IVF	16	15	9	1	3	0	12	0
654	38	Y	6.23	5.99	42	0.46	1.03	19	10	262.5	6	1.5	9.17	906	0.99	0.6	3837	2.22	HCG	10	3000	IVF	9	7	3	0	0	0	6	0
657	30	Y	8.13	3.6	19	0.57	8.21	21.48	12	150	4	1	25.51	1319	2.04	0.56	2942	1.41	GnRH-a	11	2925	ICSI	11	7	5	1	0	8	7	0
661	38	Y	7.44	1.9	38	0.82	3	23.62	8	200	5	0.625	1.92	495	0.85	2.14	2651	1.94	HCG	10	2850	IVF	8	4	1	0	1	0	3	0
662	29	Y	7.85	4.42	31	0.35	2.17	23.62	9	225	7	1.625	6.97	849	0.38	3.92	7061	2.4	HCG	12	3300	IVF	16	7	2	0	1	0	7	0
668	26	Y	4.48	10.53	25	0.31	12.07	24.77	19	112.5	5	0.625	3.66	1699	0.99	0.29	8130	1.24	GnRH-a	10	2100	IVF	23	21	13	3	1	0	15	0
670	28	Y					2.64	21.48	8	200	5	0.625	2.2	521	0.65	0.35	4915	1.93	HCG	10	1650	ICSI	10	9	2	1	0	9	7	0
671	27	Y	8.32	3.35	15	1	2.18	21.48	14	225	4	0.5	6.19	2015	1.87	0.96	4705	1.2	HCG	12	3075	IVF	16	10	2	0	1	0	10	0
674	33	Y	7.77	5.97	36	0.5	5.37	22.73	10	150	4	0.5	2.06	623	0.57	2.18	1496	0.57	GnRH-a	8	1800	ICSI	4	2	0	0	0	4	2	0
675	28	Y	8.39	4.41	15	0.62	6.98	25.71	17	150	5	0.625	1	725	0.89	1.53	6581	1.92	GnRH-a	9	1500	IVF	20	12	3	0	0	0	12	0
676	35	Y	8.69	2.11	24	0.7	0.36	23.62	5	300	5	1.125	10.22	394	0.71	5.59	1570	0.9	HCG	11	1650	IVF	4	4	2	0	0	0	4	0
677	29	Y	6.64	1.89	16	1.11	5.73	22.86	16	150	7	0.875	1.19	682	0.64	0.26	4353	1.02	GnRH-a	13	2700	ICSI	15	10	4	0	1	12	8	0
685	35	Y	6.41	2.25	56	0.4	0.71	22.86	6	300	5	1.125	1.65	800	0.48	2.76	4046	1.09	HCG	10	2925	IVF	6	6	4	1	1	0	6	1
687	32	Y	10.76	6.1	22	0.58	2.18	22.04	9	225	3	0.75	12.53	1883	0.6	1.45	2188	0.32	HCG	9	2700	IVF	9	6	4	0	1	0	6	0
689	32	Y	7.31	4.5	37	0.49	2.7	24.75	10	200	4	1	3.89	321	0.89	5	1714	1.11	HCG	10	3000	IVF	7	3	0	0	0	0	2	0
690	36	Y	7.54	5.09	14	0.41	1.26	21.48	8	262.5	3	0.75	4.98	2494	0.94	0.77	3927	1.12	HCG	12	3225	ICSI	7	7	6	1	0	7	7	0
692	33	Y	7.66	5.04	30	0.63	5.44	19.05	13	150	4	1	3.12	944	0.43	0.93	2305	0.86	HCG	9	1800	IVF	7	7	6	0	0	0	7	2
697	32	Y	5.16	3	44	0.12	5.63	19.6	11	150	7	1	1.5	687	0.3	1.6	8272	0.92	HCG	11	2062.5	IVF	9	1	0	0	0	0	1	0
698	34	Y	6.29	4.2	44	0.58	12.09	21.08	18	112.5	7	1	4.85	188	0.32	2.27	1872	1.11	HCG	13	2925	ICSI	6	5	3	0	0	5	5	0
701	31	Y	8.6	5.77	67	0.18	9.68	18.29	15	125	5	0.75	9.72	1450	0.65	3.14	9072	0.61	HCG	9	2025	IVF	17	15	7	1	1	0	14	0
703	35	Y	7.94	4.99	29	0.67	3.01	20.82	15	200	4	0.875	8.77	1905	1.47	0.68	4163	1.36	GnRH-a	10	2250	IVF	15	13	5	0	2	0	12	2
705	37	Y	6.88	3.71	37	0.87	3.5	24.04	14	200	7	0.875	2.71	1971	0.43	4.06	6240	1.22	GnRH-a	12	2925	ICSI	8	6	4	1	0	7	6	0
706	23	Y	6.16	3.17	40	0.56	5.58	26.04	20	150	6	0.75	3.68	836	0.4	2.04	4901	1.32	GnRH-a	11	2250	IVF	7	6	5	1	1	0	6	0
710	33	Y	12.88	6.19	49	1.32	3.17	23.62	5	200	7	1.625	14.4	750	0.59	3.17	1904	0.77	HCG	13	2850	ICSI	7	5	3	2	1	6	5	0
712	26	Y	7.25	3.73	21	1.07	3.93	22.04	15	150	3	0.75	4.83	3363	0.86	0.6	3480	0.91	GnRH-a	10	2062.5	ICSI	14	9	3	0	0	10	7	0
713	25	Y	8.72	9.23	26	1.32	7.3	25.39	15	150	4	1	11.6	1941	1.06	1.76	4574	1	GnRH-a	10	2625	IVF	10	10	5	1	1	0	10	1
714	26	Y	5.93	4.7	28	0.56	3.15	26.03	19	200	5	0.625	5.62	969	1.03	2.2	7075	2.39	GnRH-a	10	2250	IVF	14	14	8	3	4	0	12	0
715	29	Y	7.51	2.91	34	0.25	4.78	23.62	14	150	6	0.75	5.18	2239	0.34	0.95	5510	0.8	GnRH-a	10	2250	IVF	12	10	6	4	1	0	8	0
716	27	Y	5.84	5.47	31	1.27	5.02	22.86	12	150	7	0.875	8.74	585	1.75	2.85	8837	1.47	GnRH-a	12	3450	ICSI	17	14	6	1	1	14	10	0
718	32	Y	7.26	8.11	42	0.65	13.88	24.09	16	112.5	8	1	8.86	2034	1.04	1.9	5382	1.05	GnRH-a	12	1837.5	IVF	8	8	1	0	1	0	8	0
719	25	Y	12.34	8.05	49	0.71	5.89	22.43	13	150	5	1.25	2.89	3133	0.82	1.71	8018	1.97	GnRH-a	11	2212.5	IVF	15	10	7	1	1	0	9	0
721	33	Y	7.83	3.34	39	0.36	3.16	23.62	9	200	7	0.875	6.31	914	0.48	1.22	3733	1.23	HCG	12	3150	IVF	7	7	4	1	0	0	6	0
722	25	Y	5.64	2.85	15	0.26	1.86	24.84	9	225	5	0.625	2.17	1348	0.67	0.99	7476	1.86	HCG	10	3000	IVF	16	14	5	2	1	0	10	0
724	36	Y	7.45	4.56	60	0.52	2.29	23.62	8	200	5	0.625	3.16	1014	0.6	2.63	4973	1.25	HCG	11	3225	ICSI	12	12	8	5	1	12	10	0
725	31	Y	8.16	3.66	38	0.27	5	23.62	10	150	6	1.375	10.65	1384	1.06	1.65	4946	2.14	GnRH-a	12	3525	IVF	6	5	1	1	0	0	5	0
726	21	Y	5.66	4.4	27	1.43	3.91	21.63	23	150	4	0.875	1.06	619	0.92	0.91	4893	0.15	GnRH-a	10	1800	IVF	17	13	2	0	2	0	13	0
727	28	Y	5.79	2.43	55	0.97	1.97	22.86	18	225	3	0.75	1.66	1169	1.01	1.2	3857	1.43	GnRH-a	9	2025	IVF	13	10	2	0	1	0	10	0
731	32	Y	7.87	2.59	13	0.45	1.52	22.04	9	262.5	2	0.5	3.41	920	0.45	2.13	1281	0.76	HCG	9	2700	IVF	8	7	0	0	0	0	7	0
734	29	Y	9.31	7.54	25	0.69	2.87	19.23	9	200	5	1.25	9.09	1559	0.76	1.96	3609	0.69	HCG	11	2662.5	IVF	8	7	6	1	0	0	7	0
735	36	Y	7.99	2.47	21	0.51	1.68	21.48	6	225	3	0.75	2.11	194	1.2	3.32	517	1.13	GnRH-a	8	1800	IVF	0	0	0	0	0	0	0	0
738	40	Y	7.24	2.73	33	0.36	1.83	21.29	7	225	3	0.625	2.26	1321	0.64	0.83	1521	0.96	HCG	10	3000	IVF	9	8	3	0	1	0	8	0
740	35	Y	7.2	6.42	52	0.76	3.92	20.2	8	150	5	0.625	4	765	0.36	1.39	8557	1.4	HCG	10	3000	IVF	8	8	4	0	0	0	8	0
741	30	Y	7.51	6.45	77	0.27	4.2	21.22	10	150	6	1.5	2.92	1472	2.1	1.86	6493	2.6	HCG	10	2700	IVF	12	9	1	0	0	0	7	0
744	30	Y	5.48	2.13	22	0.5	5.98	29	12	150	5	0.625	5.13	1101	0.8	1.7	5341	1.05	GnRH-a	10	2625	IVF	14	9	6	0	2	0	8	0
745	27	Y	6.56	4.77	32	0.55	4.47	22.86	11	150	4	0.5	3.22	2506	0.73	0.74	5750	1.92	HCG	9	2475	IVF	17	5	0	0	0	0	3	0
746	27	Y	8.64	7.74	66	0.74	5.98	22.58	22	150	3	0.5	5.54	1578	0.4	2.01	2846	0.56	HCG	8	1200	IVF	7	3	2	0	0	0	2	2
747	36	Y	7.03	4.28	38	0.74	3.02	21.77	10	200	6	0.75	7.99	1324	0.5	1.37	5273	1.37	HCG	11	2700	IVF	10	9	6	1	1	0	9	0
748	38	Y	6.11	3.82	17	0.2	3.69	29.48	18	150	5	0.75	2.75	470	1.02	2.09	4388	1.08	GnRH-a	9	2400	IVF	12	8	2	0	0	0	8	0
749	27	Y	6.61	4.34	34	0.94	3.65	22.04	12	150	3	0.75	3.19	2178	1.03	1.33	6398	1.7	GnRH-a	8	2400	IVF	18	15	4	0	0	0	15	0
750	31	Y	8.62	3.63	52	0.53	3.76	19.53	11	150	6	0.75	2.63	2471	0.66	0.45	6415	0.85	HCG	10	3000	IVF	10	10	6	1	1	0	9	0
752	28	Y	5.21	9.06	57	1.65	2.55	19.4	10	200	5	1.25	2.46	1061	0.84	1.88	3389	0.91	HCG	10	2475	IVF	5	3	0	0	0	0	3	0
754	25	Y	7.65	3.9	38	0.5	5.77	20.45	8	150	6	0.75	1.55	2452	0.97	0.63	6739	0.12	GnRH-a	10	2250	IVF	20	16	2	0	2	0	15	0
755	37	Y	8.07	9.2	36	0.6	2.95	22.04	8	200	3	0.75	13.62	1576	1.07	4.05	2612	1.46	HCG	10	3000	IVF	6	2	0	0	0	0	2	0
756	29	Y	10.37	4.57	54	0.86	1.59	21.48	5	262.5	3	0.75	3.97	743	0.48	1.6	1732	0.75	HCG	8	2400	ICSI	7	7	5	2	0	7	5	2
757	31	Y	9.26	2.12	70	1.01	0.63	21.48	5	300	5	1.25	13.05	1798	1.54	1.6	5585	1.96	HCG	12	4050	IVF	5	3	2	0	0	0	3	0
759	34	Y	13.53	4.57	23	0.29	1.53	20.96	6	262.5	5	0.75	7.01	824	0.84	1.67	2194	1.07	HCG	12	3225	IVF	6	6	4	1	0	0	6	2
760	30	Y	5.32	4.18	49.44	0.87	9.8	24.44	21	125	5	0.75	2.43	1122	0.85	1.07	4713	2.13	HCG	11	2775	IVF	14	13	5	0	1	0	12	0
761	30	Y	6.21	3.52	52	0.65	10.51	19.53	12	125	5	0.75	2.95	2089	0.63	1.13	6764	0.85	GnRH-a	9	1537.5	ICSI	13	10	4	0	0	11	10	0
764	30	Y	4.76	2.22	40	0.24	8.16	21.48	14	150	5	1.25	11.26	1288	1.02	2.31	6397	2.34	GnRH-a	12	3000	IVF	19	16	13	3	1	0	13	0
765	26	Y	4.05	7.99	36	0.45	8.8	20.83	20	150	4	0.5	1.81	892	0.27	1.43	8923	0.72	GnRH-a	9	1350	IVF	21	16	5	1	0	0	15	0
770	30	Y	8.49	4.44	18	0.87	1.38	21.45	12	262.5	4	0.5	5.08	883	0.4	1.67	2417	0.8	HCG	9	2700	IVF	7	6	4	1	1	0	6	0
775	40	Y	8.79	3.85	21	0.81	3.27	19.92	7	200	5	0.75	2.09	550	0.66	1.6	2564	1.45	HCG	9	2700	IVF	6	4	2	0	0	0	4	2
777	35	Y	6.48	3.52	31	0.6	1.28	22.04	15	262.5	4	0.5	2.29	2471	1.71	0.91	6844	1.98	GnRH-a	8	2400	IVF	19	9	4	0	1	0	9	0
778	31	Y	6.63	4.53	51	0.37	4.1	25.71	12	150	5	0.625	5.68	829	0.44	2.56	5180	1.34	GnRH-a	10	3375	IVF	12	6	3	1	0	0	6	0
781	38	Y	10.88	4.58	67	1.29	0.31	22.04	4	300	4	0.5	4.94	307	0.67	5.22	675	1.45	HCG	8	1800	IVF	2	2	2	0	0	0	2	2
783	32	Y	6.28	6	39	0.82	1.12	23.44	7	262.5	2	0.25	2.8	2069	1.38	1.53	2602	0.7	HCG	8	2400	IVF	11	8	3	0	0	0	8	2
785	32	Y	9.78	3.82	49	0.62	4.86	19.23	10	150	4	0.5	3.01	1999	1.11	0.61	6001	1.94	HCG	9	2700	IVF	9	8	2	0	1	0	8	0
787	36	Y	8.06	4.07	18	0.8	2.85	21.48	11	200	4	0.5	2.42	473	0.74	1.8	902	0.69	HCG	8	2400	IVF	3	3	2	0	0	0	3	0
789	27	Y	6.46	3.16	12	0.74	8.83	18.26	12	150	2	0.25	2.94	3722	1.37	1.09	5200	1.25	GnRH-a	8	1200	ICSI	16	12	6	0	1	13	10	2
793	29	Y	8.12	10.66	63	1.13	2.32	20.57	10	200	6	1.5	26.51	1528	1.12	1.03	6499	2.25	HCG	10	2250	IVF	12	12	5	1	0	0	12	0
794	33	Y	7.74	5.1	46	0.38	0.63	20.69	11	300	4	0.5	3.53	1515	0.36	1.38	3589	0.6	HCG	10	3600	IVF	9	8	6	2	0	0	8	0
797	27	Y	13.47	3.69	30	0.95	0.38	22.04	6	300	7	1.75	6.24	376	1.2	2.59	1209	1.21	HCG	11	2625	IVF	6	6	6	0	1	0	5	0
798	25	Y	4.71	5.63	28	0.84	2.81	20.83	11	200	5	0.625	2.18	379	0.44	3.16	2215	1.38	HCG	9	2400	IVF	11	9	6	1	0	0	7	0
799	31	Y	7.14	6.16	44	0.37	1.49	21.48	11	262.5	5	1.25	15.57	2158	1.51	0.8	4938	1.58	HCG	10	1875	IVF	14	12	5	0	2	0	6	1
800	27	Y	9.12	2.55	37	0.38	4.43	19.72	10	150	8	2	3.67	1810	0.53	1.14	7526	1.44	HCG	12	2925	IVF	13	8	1	0	0	0	7	0
803	32	Y	10.28	9.13	48	0.97	3.86	20.45	13	150	4	1	12.95	2414	0.71	1.67	5051	1.4	HCG	9	2250	ICSI	13	13	6	0	1	13	11	2
804	27	Y	5.42	2.03	28	0.72	1.84	19.72	10	225	4	0.5	3.67	1246	0.61	1.26	3244	2.18	HCG	10	2325	IVF	13	10	7	1	0	0	9	0
808	35	Y	8.97	6.83	26	0.57	8.91	19.2	11	150	6	0.75	4.3	928	0.76	2.2	5541	0.8	HCG	11	3000	IVF	10	8	3	1	0	0	8	0
810	27	Y	6.74	3.2	49	0.52	8.06	20.7	15	150	4	0.5	5.81	3063	0.8	1.22	5082	1.15	HCG	7	1050	IVF	18	15	10	0	1	0	14	0
813	28	Y	7.9	3.95	44	0.68	0.64	19.81	10	300	3	0.5	3.35	2040	1.09	3.43	4812	1.19	HCG	8	1800	IVF	14	13	8	1	2	0	10	2
814	32	Y	6.75	2.57	36	0.45	2.34	21.48	6	200	5	0.75	1.38	1116	0.65	1.26	3342	1.47	HCG	9	3375	IVF	7	7	1	0	0	0	7	0
816	27	Y	7.28	2.36	34	0.59	1.97	22.04	15	225	4	1	7.52	2009	0.84	1.88	2492	1.06	HCG	11	3300	IVF	12	7	2	0	0	0	7	0
818	29	Y	5.69	2.12	66	0.4	3.13	18.96	11	200	5	1.25	13.54	3232	1.98	0.87	9241	2.46	GnRH-a	9	2362.5	ICSI	18	17	6	0	1	17	14	0
826	32	Y	8.03	4.87	82	0.92	2.65	19.81	8	200	5	0.625	1.4	3152	1.65	0.94	7444	2.48	HCG	10	3000	IVF	13	11	0	0	0	0	11	0
828	36	Y	7.68	3.65	68	0.57	2.64	22.04	11	200	6	1.5	11.15	1391	0.94	2.55	2299	0.77	HCG	11	3075	ICSI	8	6	2	0	0	6	6	0
831	35	Y	6.85	0.67	18	0.15	2.08	31.25	6	225	7	1	3.11	302	0.65	2.27	6425	1.18	GnRH-a	12	3600	IVF	16	15	7	1	1	0	11	0
832	30	Y	7.4	6.4	20	0.71	3.49	20.83	10	200	5	1.25	4.71	1278	0.76	1.78	3548	2.58	HCG	10	2250	IVF	10	5	1	0	0	0	5	0
833	24	Y	10.34	3.77	68	1.04	4.33	21.48	10	150	7	0.875	3.13	637	0.74	0.25	6604	2.13	HCG	11	2850	IVF	15	14	5	0	1	0	13	0
834	32	Y	7.19	4.42	24	0.88	1.15	25.39	9	262.5	5	0.625	4.34	944	0.96	4.21	4858	1.61	HCG	9	3000	IVF	13	11	8	0	1	0	11	0
836	29	Y	5.98	2.61	38	1.03	3.99	20.58	16	150	2	0.25	5.74	3750	0.75	1.81	5383	0.57	HCG	9	1837.5	IVF	16	13	8	0	1	0	13	2
838	38	Y	8.83	3.94	27	0.96	4.04	18.03	10	150	4	1	9.63	931	0.87	1.8	2654	1.28	HCG	8	2025	ICSI	6	3	0	0	0	3	3	0
840	32	Y	9.46	3.04	17	0.41	0.63	21.48	7	300	4	0.5	4.99	1260	0.69	1.74	2787	1.07	HCG	10	3000	ICSI	4	3	1	0	0	3	3	1
841	35	Y	12.17	7.73	40	0.06	1.27	21.48	4	262.5	6	1.5	2.11	554	0.31	2.94	1379	0.89	HCG	12	3600	IVF	5	4	3	0	0	0	2	2
842	29	Y	7.64	2.1	18	0.57	1.86	22.04	13	225	5	1.25	3.44	1311	0.68	1.03	7017	2.24	HCG	11	2925	IVF	10	10	7	0	1	0	10	0
844	28	Y	5.96	1.94	19	1.55	2.49	21.48	10	200	3	0.5	2.76	4048	1.02	2.82	7342	1.44	HCG	10	3000	ICSI	18	15	6	0	1	16	14	0
845	31	Y	7.19	2.53	17	0.49	1.7	21.48	8	225	3	0.625	4.23	632	0.48	2.54	1529	0.65	GnRH-a	9	2400	ICSI	4	2	2	0	0	3	2	0
846	40	Y	6.78	2.73	33	0.13	1.31	20.96	8	262.5	5	0.75	1.29	363	0.21	2.38	2997	1.22	HCG	9	2700	IVF	8	7	3	1	0	0	7	0
847	34	Y	5.7	1.97	49	0.73	3.97	22.04	10	150	5	0.625	10.91	1697	1	3.47	5824	1.2	HCG	10	2850	IVF	8	6	2	0	0	0	6	0
848	31	Y	5.77	4.68	26	0.52	11.77	24.38	20	112.5	3	0.5	6.41	5487	1.55	2.37	8503	1.34	GnRH-a	12	3225	IVF	16	13	2	0	1	0	12	0
855	28	Y	15.93	6.64	15	0.74	7.27	21.48	14	150	4	0.5	6.64	1511	0.74	2.39	4851	1.18	HCG	8	1800	IVF	10	7	3	0	0	0	6	2
857	23	Y	5.44	4.81	48	0.58	1.98	23.44	21	225	3	0.375	4.19	1027	0.35	3.39	2679	0.82	HCG	10	2400	IVF	6	6	3	0	1	0	5	2
858	38	Y	7.62	4.49	70	0.62	0.26	22.04	8	300	4	1	4.48	625	0.68	3.48	1937	0.66	HCG	8	1800	ICSI	5	5	3	0	1	0	5	0
859	29	Y	8.32	7.76	24	0.3	2.84	22.58	10	200	4	0.5	3.92	913	0.25	3.89	4136	0.94	HCG	8	2400	IVF	9	9	3	1	0	0	9	2
861	36	Y	7.06	5.5	74	0.64	1.53	19.53	10	262.5	5	0.75	1.73	711	0.52	1.87	1777	0.45	HCG	10	3000	IVF	6	6	2	0	1	0	6	0
863	30	Y	7.35	6.6	52	0.96	2.33	21.33	12	200	3	0.75	6.63	4409	1.45	1.58	5258	1.88	GnRH-a	9	1687.5	ICSI	15	14	8	1	1	15	10	0
864	34	Y	7.9	6.59	51	0.36	2.62	21.48	11	200	4	1	29.3	1387	1.18	2.33	2336	0.8	HCG	9	1800	IVF	11	10	1	0	1	0	8	1
867	26	Y	23.3	5.59	50	1.34	2.4	16.85	10	200	4	0.5	3.3	634	1.39	3.22	1636	1.19	HCG	8	2025	ICSI	8	6	1	0	0	6	6	1
868	32	Y	6.5	4.38	36	0.83	2.05	21.48	13	225	2	0.5	8.8	2621	1.24	1.37	3451	1.07	HCG	9	2175	IVF	13	9	2	0	1	0	9	2
870	25	Y	7.33	1.81	32	1.53	3.76	20.96	11	150	6	0.75	1.59	581	1.81	1.46	2698	1.84	HCG	11	2475	IVF	9	9	4	0	0	0	9	0
871	29	Y	7.03	9.14	59	0.78	3.83	33.2	19	150	4	0.5	3.38	976	0.3	3.47	2174	0.5	HCG	11	3075	IVF	10	9	2	0	0	0	8	2
873	35	Y	4.9	2.83	39	0.5	2.42	27.34	7	200	7	1	0.99	958	0.21	1.4	2527	0.87	HCG	11	3300	IVF	9	8	1	0	0	0	8	0
877	32	Y	6.08	2.47	54	0.58	1.49	25.39	7	262.5	2	0.5	3.77	737	0.42	2.01	975	0.37	HCG	9	2700	IVF	5	3	3	0	1	0	3	2
878	39	Y	15.09	6.53	50	1.3	1.44	19.43	10	262.5	2	0.5	3.26	2666	1.38	0.79	2627	0.98	HCG	9	1912.5	IVF	6	5	3	0	0	0	5	0
879	36	Y	7.31	1.35	56	0.29	1.4	26.57	12	262.5	5	0.625	6.27	2069	0.78	0.92	4769	0.9	HCG	10	3375	ICSI	11	4	3	0	1	6	3	0
882	36	Y	7.35	3.43	44	0.46	3.06	20.58	6	200	4	0.5	3.4	665	0.79	3.79	1528	1.25	HCG	8	2400	ICSI	4	3	2	0	1	0	3	0
883	34	Y	7.08	6.04	46	0.1	2.51	21.09	12	200	5	0.625	6.94	1475	0.86	3.34	5897	1.53	HCG	10	1800	IVF	8	5	2	0	1	0	4	0
884	27	Y	7.27	7.56	30	0.5	8.16	21.48	18	150	4	0.5	6.82	488	0.99	3.31	1636	1.7	HCG	8	1762.5	IVF	8	6	2	0	0	0	6	2
886	33	Y	9.3	5.45	59	0.11	3.69	23.62	10	150	6	0.75	7.76	240	0.22	5.25	3457	0.53	HCG	11	3300	ICSI	6	6	1	0	1	6	6	0
887	36	Y	7.28	6.36	67	0.59	0.79	21.05	4	300	5	0.625	4.87	1000	0.8	2.44	3579	1.56	HCG	9	2025	ICSI	7	5	0	0	0	5	5	0
888	33	Y	6.28	2.81	62	0.25	1.34	28.58	12	262.5	6	0.75	6.08	994	0.63	1.21	5001	0.99	HCG	11	3375	IVF	10	9	4	0	1	0	8	2
894	34	Y	6.09	3.18	73	0.17	1.7	28.37	9	225	6	0.75	3.3	2447	0.6	1.44	9293	1.32	HCG	11	3037.5	IVF	14	11	5	0	1	0	10	0
895	39	Y	7.68	4.13	57	0.32	1.29	21.48	5	262.5	4	0.5	2.41	594	0.26	4.28	1516	0.53	HCG	9	2625	IVF	4	2	0	0	1	0	2	0
896	36	Y	11.01	4.41	32	0.53	3.19	21.77	10	200	3	0.375	6.6	479	0.55	1.06	1076	0.62	HCG	11	3000	IVF	8	7	0	0	1	0	3	0
898	35	Y	7.99	5.58	65	1.49	4.15	27.06	15	150	7	0.875	3.95	532	0.23	4.01	5238	1.13	HCG	11	2925	ICSI	15	13	8	2	2	14	13	0
900	30	Y	5.02	3.39	56	0.27	11.33	21.48	13	112.5	5	0.625	9.03	1722	1.35	2.17	8835	1.97	HCG	9	1350	ICSI	19	16	12	2	1	17	14	2
901	33	Y	6.82	2.88	36	0.64	1.26	21.48	11	262.5	4	0.5	5.96	1024	0.78	2.16	2652	0.74	HCG	8	2400	ICSI	7	6	2	0	0	6	6	0
903	31	Y	13.26	2.88	44	0.72	0.87	19.92	5	300	4	0.5	1.91	398	0.36	1.97	1050	0.64	HCG	9	2700	IVF	5	5	2	0	0	0	4	0
904	32	Y	12.22	3.16	89	0.68	0.63	21.48	3	300	5	0.625	3.18	232	0.42	4.5	963	0.93	HCG	9	2025	IVF	3	1	1	0	0	0	1	1
905	29	Y	6.85	3.4	63	0.97	1.79	21.83	8	225	4	0.5	3.85	992	0.73	5.22	2319	1.67	HCG	9	2550	ICSI	6	4	0	0	0	6	3	0
907	30	Y	10.41	2.5	41	0.75	0.95	23.62	4	262.5	2	0.5	5.93	967	0.86	1.11	1021	0.56	HCG	9	2025	IVF	3	2	0	0	0	0	2	0
908	30	Y	7.39	6.37	14	0.23	8.39	22	18	150	5	1.25	9.42	2452	1.25	3.24	8351	2.01	GnRH-a	12	3187.5	IVF	15	0	0	0	0	0	0	0
909	36	Y	5.55	2.81	51	0.61	0.87	22.86	6	300	4	0.5	4.97	500	0.33	2.22	1242	0.47	HCG	9	2025	IVF	5	3	1	0	1	0	3	0
910	39	Y	5.95	3.2	19	0.4	6.58	20.06	14	150	6	0.875	3.2	1268	0.59	1.08	5675	1.41	HCG	10	2625	ICSI	10	9	2	0	0	10	5	0
911	34	Y	8.93	6.32	62	0.52	5.11	20.83	9	150	5	1.25	10.61	1322	1.1	4.7	3999	0.73	HCG	9	2700	IVF	13	7	2	0	0	0	7	0
913	31	Y	14.61	5.87	33	0.5	2.03	20.7	4	225	4	1	7.43	612	0.6	3.82	1245	0.62	HCG	11	3300	IVF	4	4	2	0	1	0	3	0
921	37	Y	6.23	4.24	75	0.26	2.53	22.58	11	200	5	0.625	3.45	1430	0.43	0.83	4981	0.6	HCG	9	2025	IVF	12	9	3	0	1	0	8	0
922	29	Y	5.67	7.72	45	0.8	1.46	22.04	8	262.5	4	1	14.29	1403	0.97	3.28	2306	1.15	HCG	9	2100	IVF	7	6	2	0	1	0	5	0
923	29	Y	7.99	8.91	68	1.17	3.11	21.48	15	200	3	0.625	11.41	718	1	4.23	945	0.52	HCG	7	2100	IVF	5	4	1	0	0	0	3	1
924	28	Y	7.31	10.14	49	0.32	2.21	19.84	16	225	4	0.5	2.45	472	0.25	3.25	1039	0.39	GnRH-a	8	2025	IVF	3	2	2	0	0	0	2	0
926	35	Y	6.87	3.12	33	1.52	2.1	19.71	10	225	6	0.75	2.46	546	0.56	1.23	2868	0.52	HCG	10	2925	ICSI	11	10	5	0	1	10	10	1
927	31	Y	3.62	2.92	36	0.55	0.52	22.04	9	300	3	0.75	1.38	478	0.54	1	707	0.54	HCG	13	3900	IVF	6	3	1	0	0	0	3	0
929	28	Y	4.77	2.45	53	0.36	9.97	18.82	9	125	8	1	0.74	1705	1	0.74	7867	1.51	HCG	13	2737.5	IVF	17	16	10	2	1	0	13	0
930	28	Y	7.03	9.3	73	1.04	5.29	24.78	16	150	5	0.625	5.79	1267	0.87	1.13	8241	1.21	HCG	9	1687.5	IVF	15	7	3	0	0	0	7	0
933	29	Y	6.34	1.59	53	0.72	2.7	21.48	6	200	4	0.5	5.4	1766	1.06	1.15	3688	2.01	HCG	9	2025	IVF	10	7	2	0	0	0	7	0
934	28	Y	8.83	7.5	72	0.49	3.11	23.01	14	200	5	0.625	2.62	2224	1.33	0.68	6681	1.71	HCG	10	2025	IVF	13	13	5	1	1	0	13	0
935	25	Y	7.99	7.67	89	0.87	6.5	22.31	13	150	2	0.375	2.12	5358	1.48	0.55	4630	0.95	HCG	9	1200	ICSI	18	16	11	2	3	16	16	0
938	23	Y	6.77	8.8	50	0.55	11.88	26.56	31	112.5	5	1.125	16.88	2429	1.02	2.44	5751	1.13	HCG	12	1950	IVF	19	16	1	0	1	0	15	0
941	34	Y	7.46	2.97	37	0.16	5.81	20.1	20	150	4	1	11.28	1508	0.51	3.61	5338	1.01	HCG	9	2025	IVF	14	11	2	0	1	0	11	0
945	30	Y	5.37	2.14	56	0.58	6.63	22.03	17	150	5	0.625	1.02	2652	1.05	0.39	6399	1.55	GnRH-a	11	1950	ICSI	15	13	4	1	0	13	10	0
948	24	Y	7.21	6.9	52	1.01	7.81	18.82	15	150	5	0.625	2.13	3662	1.19	1	7090	1.39	GnRH-a	11	1575	IVF	18	18	9	3	2	0	14	0
950	29	Y	9.79	11.07	73	0.92	2.66	21.63	13	200	5	1.25	22.99		1.09	2.56	8509	1.23	GnRH-a	9	1912.5	IVF	18	14	6	1	1	0	13	0
953	36	Y	7.45	1.44	45	0.87	2.01	20.51	12	225	5	0.75	2.76	1282	1.3	0.83	6815	2.11	HCG	10	2775	IVF	16	14	7	2	1	0	12	0
956	38	Y	7.97	3.17	21	0	3	22.03	11	200	5	0.625	1.13	848	0.49	1.05	3637	0.92	HCG	10	2925	IVF	8	4	1	0	0	0	4	1
960	27	Y	7.86	7.23	73	1.25	8.69	25.15	20	150	2	0.25	2.83	4265	0.89	1.45	4857	1.06	HCG	9	1762.5	IVF	18	15	10	4	2	0	14	0
961	33	Y	7.57	1.77	24	1.42	5.12	21.34	17	150	5	0.625	2.62	1291	0.54	0.55	6683	1.06	GnRH-a	10	2100	IVF	14	11	1	0	1	0	10	0
962	32	Y	7.38	4.82	67	1.38	2.9	17.65	18	200	5	0.625	4.91	2700	0.65	0.58	7101	1.53	GnRH-a	11	2475	IVF	15	12	4	0	2	0	11	0
963	36	Y	6.54	3.53	63	0.88	1.68	20.7	8	225	6	0.75	3.32	887	0.97	0.8	4332	1.74	HCG	10	3000	IVF	15	11	2	0	1	0	11	0
965	28	Y	5.83	2.96	42	0.56	3.76	23.44	15	150	5	0.625	8.27	2258	1.23	1.15	5535	1.01	HCG	11	2475	IVF	17	13	9	2	0	0	13	0
967	37	Y	6.71	1.43	15	1.05	2.58	21.51	13	200	5	0.625	1.18	809	0.67	0.89	4847	1.04	HCG	10	2850	ICSI	13	10	2	0	1	11	10	1
969	36	Y	6.63	5.52	20	0.63	0.79	21.05	4	300	7	0.875	4.15	1221	0.52	1.6	3029	1.25	HCG	11	2475	ICSI	8	4	2	0	0	5	4	1
971	34	Y	7.17	5.06	33	0.46	9.12	18.6	11	125	6	1.375	7.75	2000	0.79	0.9	9015	1.67	GnRH-a	11	2400	IVF	18	17	9	3	1	0	16	0
973	37	Y	6.74	5.82	71	0.37	1.5	20.45	11	262.5	5	0.75	4.8	1241	0.42	2.82	6320	1.4	HCG	10	2925	IVF	15	15	6	0	1	0	15	0
974	28	Y	6.65	3.23	30	0.75	5.89	19.1	15	150	6	0.75	1.29	546	0.3	0.93	2340	0.6	HCG	10	2287.5	IVF	11	7	4	1	0	0	6	0
976	29	Y	5.22	3.1	64	0.34	1.01	25.39	8	262.5	5	1.125	2.14	528	0.59	2.18	3126	1.51	HCG	11	3300	IVF	10	5	0	0	0	0	4	0
978	39	Y	5.65	1.51	23	0.37	2.18	25.71	17	225	6	0.75	1.33	465	0.3	1.79	2118	0.63	HCG	11	2887.5	IVF	12	12	4	1	1	0	10	0
979	35	Y	7.42	2.16	45	0.27	1.12	19.95	5	262.5	6	0.75	6	835	0.5	3.12	2546	0.78	HCG	11	3300	IVF	8	8	0	0	1	0	8	0
984	31	Y	11.99	3.39	43	0.43	0.87	19.92	12	300	3	0.375	3.4	1151	0.25	1.15	1747	0.42	HCG	10	3000	IVF	6	6	3	1	0	0	5	2
991	30	Y	7.39	4.49	36	0.36	1.6	19.84	9	225	6	0.75	3.06	1642	0.68	0.97	3928	1.06	HCG	11	2700	IVF	11	11	4	0	2	0	8	0
992	25	Y	7.98	4.28	34	0.1	1.73	21.48	14	225	6	0.75	4.63	1261	0.97	0.67	7812	1.05	HCG	10	3000	ICSI	16	15	4	0	1	16	10	0
996	38	Y	5.09	2.75	51	0.28	1.78	20.96	9	225	4	0.5	5.32	578	0.32	1.96	1295	0.79	HCG	10	2250	ICSI	3	2	0	0	1	2	2	0
997	32	Y	8.85	3.88	74	0.79	3.63	23.15	12	150	5	0.75	4	1101	0.79	2.49	4868	2.01	GnRH-a	11	2850	IVF	16	14	4	0	2	0	13	0
999	28	Y	10.02	11.76	32	0.61	1.7	22.31	11	225	6	1.375	13.18	1013	0.93	1.83	5735	1.05	HCG	9	2700	ICSI	11	8	3	1	1	9	8	0
1000	35	Y	8.72	3	33	0.29	1.02	19.13	8	262.5	5	0.75	4.96	795	0.61	1.97	3130	0.96	HCG	13	3900	ICSI	8	6	1	0	0	7	4	0
1001	37	Y	9.37	12.69	25	0.34	6.01	21.56	22	150	7	0.875	0.75	2935	1.21	0.4	8090	2.59	GnRH-a	12	2212.5	IVF	20	17	8	4	2	0	15	0
1002	38	Y	11.17	6.88	56	0.31	0.76	24.92	8	300	5	0.625	9.67	250	0.47	2.76	1246	0.53	HCG	9	2025	IVF	6	1	0	0	0	0	1	0
1004	27	Y	14.6	7.04	33	0.43	2.81	21.34	10	200	6	0.75	2.61	1512	0.47	0.38	5447	1.08	HCG	12	3600	ICSI	12	11	4	1	1	11	11	0
1005	34	Y	3.96	3.7	23	1.59	13.75	20.31	17	112.5	5	0.625	1.49	992	1.07	2.29	7367	0.11	HCG	8	1800	ICSI	18	16	2	1	1	16	13	0
1006	29	Y	5.51	4.25	47	0.9	3.09	19.23	14	200	7	0.875	3.25	952	0.96	0.94	9273	1.6	GnRH-a	11	2400	ICSI	17	17	3	2	0	11	14	0
1008	31	Y	6.19	3.68	16	0.18	3.24	20.9	11	200	6	0.75	18.13	1692	0.87	1.97	8138	0.9	GnRH-a	10	2062.5	IVF	11	9	5	2	1	0	7	0
1014	35	Y	4.61	4.42	31	0.41	3.22	21.48	14	200	6	0.75	0.96	381	0.58	1.42	4985	0.78	HCG	10	2250	IVF	14	8	4	0	1	0	8	1
1015	33	Y	6.97	4.12	44	0.57	2.75	22.55	13	200	5	0.625	2.12	933	0.76	0.55	6047	1.42	HCG	10	2925	IVF	18	15	6	0	1	0	15	0
1022	22	Y	5.53	10.29	74	0.97	6.06	21.34	15	150	6	0.75	7.26	529	0.44	2.04	6516	0.6	HCG	11	2025	ICSI	11	10	5	1	0	10	8	0
1023	33	Y	6.52	4.64	39	0.44	4.12	25.56	16	150	8	2	2.73	590	0.48	2.02	5386	0.75	HCG	11	3300	IVF	9	7	2	0	1	0	7	0
1024	30	Y	4.71	4.16	64	1.82	2.02	23.44	7	225	6	0.75	2.93	302	0.88	3.59	2638	0.94	HCG	12	2700	IVF	7	7	2	0	0	0	6	0
1025	31	Y	5.89	2.38	51	0.51	8.73	19.72	11	150	4	0.5	10.67	1635	1.05	1.55	4813	1.24	HCG	9	2025	IVF	11	10	4	0	1	0	10	2
1029	28	Y	5.29	3.08	72	1.17	0.35	24.46	4	300	3	0.375	1.94	237	0.65	1.8	752	0.72	HCG	10	3750	IVF	6	6	2	0	1	0	5	0
1035	36	Y	4.83	3.21	18	1.28	6.11	22.56	13	150	4	0.5	2.4	132	0.57	1.63	5182	2.73	HCG	10	2250	IVF	19	16	10	2	1	0	12	0
1036	34	Y	8.82	6.7	62	0.53	5.25	19.53	10	150	6	1.5	2.68	711	0.85	0.75	6545	2.25	HCG	10	2250	IVF	12	11	2	0	0	0	10	0
1038	29	Y	7.74	12.01	65	0.55	10.19	17.36	24	125	4	1	2.97	7725	2.87	2.67	9096	2.21	GnRH-a	8	1200	IVF	19	14	13	3	0	0	14	0
1040	29	Y	6.34	3.74	46	0.38	1.08	19.57	14	262.5	6	0.75	0.64	757	0.42	0.92	3199		HCG	11	2775	IVF	11	9	6	1	1	0	7	2
1042	27	Y	7.2	8.12	28	0.82	4.33	22.6	14	150	7	1.625	7.92	661	1.2	1.22	3910	1.62	HCG	11	2700	IVF	17	16	6	0	1	0	16	2
1043	35	Y	6.58	2.75	31.64	0.08	0.99	20.57	5	262.5	5	0.625	1.24	204	0.21	1.47	583	0.06	HCG	10	2250	ICSI	4	3	2	0	0	3	3	2
1044	38	Y	4.81	2.5	51	0.36	5.18	23.42	13	150	3	0.75	5.27	4522	1.51	1.21	8646	2.6	HCG	9	1762.5	IVF	20	15	7	1	1	0	14	0
1049	33	Y	6.72	6.31	73	0.84	8.27	19.1	20	150	6	1.375	10.23	1895	0.56	1.5	9313	0.89	GnRH-a	10	1425	IVF	16	14	10	4	1	0	14	0
1050	29	Y	9.25	4.32	55	1	1.84	21.63	8	225	6	1.5	9.9	1111		1.99	3695	2.25	HCG	10	2812.5	IVF	8	7	4	1	0	0	7	0
1052	24	Y	6.91	4	51	0.39	4	22.04	11	150	5	1.25	18.12	1892	1.4	1.87	8780	2.23	HCG	9	2025	IVF	17	14	8	2	0	0	14	0
1053	29	Y	6.12	5.02	35.73	0.45	4.21	20.58	16	150	6	0.75	2.2	647	0.52	0.69	9518	1.52	GnRH-a	10	2250	IVF	19	17	7	1	2	0	14	0
1054	35	Y	4.26	1.62	58	0.79	1.57	20.03	6	262.5	4	1	2.38	1554	0.57	3.4	3461	1.16	HCG	10	2700	IVF	8	8	0	0	0	0	8	0
1055	24	Y	7.03	3.9	49	0.64	4.1	17.31	17	150	5	0.75	2.23	1550	1.03	0.35	6892	1.72	HCG	10	2100	ICSI	19	14	4	0	1	14	10	0
1059	31	Y	5.26	7.49	58	0.65	8.24	18.03	13	150	6	1.375	39.68	1589	1.45	4.05	9095	1.95	HCG	10	2775	IVF	17	15	11	5	0	0	15	0
1060	36	Y	6.34	3.01	53	0.68	1.27	17.99	7	262.5	6	0.75	1.22	750	0.31	1.53	5465	1.18	HCG	10	2925	IVF	11	8	4	1	0	5	8	0
1061	32	Y	7.89	5.75	25	0.8	11.2	21.48	11	112.5	4	0.5	8.76	2669	1.02	1.71	6098	1.06	HCG	9	2025	IVF	17	14	10	1	1	8	14	0
1062	29	Y	7	1.91	64	0.58	3.67	20.94	12	150	8	1	0.98	268	0.42	1.95	6608		HCG	10	2662.5	IVF	14	7	4	0	0	0	7	0
1063	28	Y	6.44	3.54	63	0.45	3.01	25.84	15	200	3	0.75	4.32	2002	1.05	1.08	3025	1	HCG	7	1575	IVF	9	7	4	1	0	0	6	0
1065	30	Y	5.24	6.57	60	0.65	3.49	22.58	11	200	3	0.375	4.4	294	0.6	2.21	2059	2.58	HCG	10	3000	IVF	13	10	2	0	0	0	10	0
1069	26	Y	4.61	2.64	13	0.59	5.23	24.67	20	150	5	1.125	8.88	771	1.36	4.49	1586	1.12	HCG	9	2700	ICSI	15	10	4	0	1	12	10	2
1074	38	Y		5.75	39	0.44	1.02	19.38	8	262.5	4	0.5	10.56	876	0.93	1.67	2355	0.92	HCG	10	3225	IVF	5	5	2	0	1	0	5	2
1076	40	Y	6.34	5	34	0.41	7.53	20.28	16	150	6	1.5	14.88	1196	0.72	0.33	8302	0.86	HCG	11	2287.5	ICSI	16	7	4	0	0	16	5	0
1077	35	Y	7.59	4.31	33	0.37	2.6	21.48	12	200	4	1	13.76	659	0.82	3.24	3353	1.43	HCG	8	2025	IVF	8	6	5	2	1	0	6	0
1079	31	Y	9.3	2.83	76	0.5	0.94	18.82	10	300	5	0.625	3.97	718	0.79	4.24	2724	0.86	HCG	10	3000	IVF	5	4	1	0	0	0	3	0
1081	31	Y	7.3	5.43	29	0.74	6.64	19.47	10	150	6	1.5	2.37	472	1.01	1.08	7285	1.79	HCG	10	2250	IVF	11	11	4	0	0	0	10	0
1082	35	Y	5.31	3.09	22	0.48	0.28	22.04	6	300	3	0.75	7.28	2017	1.15	1.2	2183	1.06	HCG	9	2700	ICSI	10	9	4	0	1	9	6	0
1084	29	Y	6.62	5.04	27	0.23	2.59	19.07	8	200	5	1.25	2.48	969	0.42	4.64	8187	1.17	GnRH-a	9	2025	IVF	9	9	4	0	1	0	9	0
1085	40	Y	10.48	6.9	58	0.81	1.2	22.32	6	262.5	5	1.25	4.96	1054	1.08	2.58	4800	0.99	HCG	8	2100	ICSI	7	6	3	0	0	6	6	0
1086	40	Y	7.09	3.95	36	0.75	5.03	16.77	10	150	6	0.75	2.78	488	0.89	1.12	5753	1.88	HCG	12	4125	IVF	6	4	2	0	0	0	4	0
1088	39	Y	4.93	4.52	48	0.4	1.49	28.01	14	262.5	3	0.75	44.18	1724	1.58	4.65	2831	1	HCG	8	2062.5	ICSI	11	9	4	0	1	9	9	0
1090	37	Y	7.56	4.79	32	0.59	2.21	21.48	10	225	7	1	3.91	613	0.23	2.03	4187	0.61	GnRH-a	11	2887.5	ICSI	9	8	5	0	0	9	7	0
1092	29	Y	8.65	3.85	26	0.81	2.99	23.73	7	200	6	0.75	6.09	1048	0.52	4.37	6566	1.5	GnRH-a	9	2025	IVF	3	3	2	0	0	0	3	0
1093	39	Y	7.23	2.79	60	0.27	1.73	20.57	8	225	4	1	9.79	944	1.1	1.49	1994	0.76	HCG	11	3225	IVF	8	5	3	0	0	0	5	1
1096	39	Y	8.29	7.96	35	0.36	2.16	20.08	11	225	3	0.75	21.87	1603	1.37	3	2048	0.94	HCG	8	2175	IVF	7	5	1	0	0	0	5	0
1097	37	Y	6.79	18.26	53	0.49	7.62	21.26	17	150	6	1.5	25.3	1500	1.22	1.43	8272	1.47	GnRH-a	9	2250	IVF	17	13	6	0	1	9	13	0
1104	32	Y	5.57	5.04	18	0.24	4.91	23.15	18	150	6	0.75	12.49	1130	0.94	2.49	4199	1.5	HCG	9	1762.5	IVF	14	12	5	1	1	0	12	0
1106	25	Y	12.48	3.47	36	0.58	0.71	19.63	3	300	3	0.375	6.77	492	0.42	2.12	1142	0.55	HCG	11	2850	IVF	2	0	0	0	0	0	0	0
1108	27	Y	5.38	2.3	27	0.32	2.86	22.23	15	200	6	0.75	1.35	605	0.14	0.51	5912	0.92	HCG	10	2250	ICSI	14	14	7	3	1	14	10	0
1111	29	Y	10.61	3.48	74	0.73	4.39	18.75	9	150	4	1	15.16	1476	0.74	1.08	4099	0.63	HCG	9	2025	ICSI	9	4	0	0	0	7	4	0
1112	31	Y	12.76	7.99	36	0.84	7.88	17.9	16	150	4	0.875	12.88	3212	1.01	4.22	8034	1	GnRH-a	9	1800	IVF	10	10	8	1	1	0	10	0
1113	30	Y	8.9	6.27	40	0.67	4.2	21.51	14	150	5	1.25	4.98	767	0.63	3.35	8323	2.12	GnRH-a	10	2250	IVF	19	16	2	0	0	11	16	0
1118	27	Y	6.79	2.83	38	0.92	13.49	20.83	20	112.5	6	1.5	11.54	889	1.28	1	8026	1.37	GnRH-a	12	2175	IVF	15	15	13	3	1	8	15	0
1119	32	Y	9.28	2.63	36	0.76	6.68	22.31	11	150	6	1.5	4.23	1085	0.84	0.58	4862	1.05	HCG	10	2175	ICSI	17	12	11	4	1	15	12	0
1121	39	Y	8.01	3.06	32	0.25	1.29	29.3	6	262.5	6	0.75	3.04	346	0.47	3.67	1768	0.78	HCG	11	3300	IVF	5	1	0	0	0	0	1	0
1123	30	Y	10.12	2.72	48	0.23	1.42	20.94	6	262.5	4	0.5	1.44	144	0.12	0.91	313	0.3	HCG	7	2100	IVF	2	2	0	0	0	0	2	0
1124	38	Y	8.02	2.07	36	0.52	1.44	25.33	7	262.5	4	0.5	1.87	171	0.55	3.54	610	1.02	HCG	11	2475	ICSI	3	1	0	0	0	2	1	0
1125	29	Y	8.77	1.46	38	0.86	0.59	22.91	4	300	3	0.5	1.84	388	0.5	2.89	664	0.99	HCG	9	2700	IVF	3	2	2	0	0	0	2	2
1126	29	Y	7.28	2.4	58	0.03	3.38	20.86	11	200	6	0.75	0.57	397	0.28	0.76	5845	1.05	GnRH-a	10	2250	IVF	15	12	6	0	3	0	12	0
1130	33	Y	9.21	4.07	37	0.67	3.76	23.14	10	150	5	1.25	4.22	1210	0.73	2.91	4981	0.25	GnRH-a	9	2287.5	IVF	14	12	9	2	1	0	12	0
1132	29	Y	7.28	3.08	35	0.31	3.6	20.57	12	150	7	1.75	4.23	730	0.68	1.74	7129	1.38	GnRH-a	11	2287.5	IVF	16	15	4	0	2	0	12	0
1133	26	Y	8.57	2.96	26	0.44	5.6	21.48	18	150	2	0.5	7	1671	0.79	1.23	1919	0.76	HCG	10	2925	ICSI	16	12	0	0	0	15	12	0
1135	39	Y	6.98	4.33	39	0.97	1.68	26.22	8	225	4	0.625	2.43	426	0.4	4.31	1146	0.72	HCG	7	2625	IVF	4	4	1	0	0	0	3	0
1136	32	Y	10.07	2.63	58	0.24	2.6	21.19	7	200	6	0.75	0.75	409	0.42	1.1	3811	0.65	HCG	10	3000	ICSI	11	4	1	0	0	7	4	1
1137	39	Y	8.87	3.17	35	0.31	1.96	22.51	7	225	6	0.75	1.92	412	0.2	2.24	3065	1	HCG	11	3300	ICSI	8	4	0	0	0	4	4	0
1138	38	Y	10.46	5.57	29	0.42	3.63	20.7	6	150	7	1	1.65	310	0.79	2.46	4001	1.69	HCG	11	2887.5	IVF	9	6	4	0	0	0	5	0
1140	32	Y	10.04	4.6	37	0.53	3.29	18.14	10	200	5	1.125	2.61	701	1.16	0.79	6396	2.2	HCG	9	2700	ICSI	10	4	2	0	0	4	4	0
1141	28	Y	4.23	6.95	55	0.86	8.56	25.22	16	150	6	1.5	17.7	1079	1.07	3.54	7072	1.81	GnRH-a	11	2850	IVF	15	13	5	0	1	0	12	0
1143	36	Y	6.56	4.57	66	0.36	3.49	16.53	11	200	6	0.875	2.53	717	0.48	4.03	4982	1.04	HCG	10	2625	IVF	11	8	4	0	0	0	8	0
1149	36	Y	7.09	2.25	82	0.68	1.68	20.7	12	225	4	0.5	7.53	1730	1.43	0.9	5336	2.29	HCG	10	2850	IVF	13	8	2	0	1	0	8	0
1150	31	Y	9.71	2.8	31	1.26	3.22	23.05	8	200	7	0.875	1.7	323	0.39	1.89	1502	0.99	HCG	12	3600	IVF	5	4	2	0	1	0	4	0
1153	29	Y	6.83	2.98	47	0.53	1.08	19.81	7	262.5	7	1	1	288	0.79	0.89	2072	1.1	HCG	11	3300	IVF	6	4	2	0	0	0	4	0
1156	34	Y	5.15	2.72	29	0.86	1.44	21.63	3	262.5	3	0.75	7.5	1735	0.64	1.31	2079	0.91	HCG	10	2250	IVF	8	6	0	0	0	0	6	0
1160	26	Y	5.95	3.05	44	0.56	2.61	22.22	8	200	3	0.5	1.55	691	0.46	2.22	1437	0.86	HCG	7	1725	IVF	4	2	2	0	0	0	2	0
1163	27	Y	8.11	4.94	29	1.19	4.03	24.45	18	150	6	0.75	1.6	562	0.42	1.58	4500	1.4	HCG	10	2250	ICSI	14	11	6	1	1	14	11	0
1164	31	Y	7.7	6.14	47	0.45	13.98	21.08	14	112.5	6	1.375	3.57	2636	0.73	0.51	6292	0.77	GnRH-a	10	2100	IVF	15	13	7	1	1	0	12	0
1170	30	Y	6.37	3.45	33	0.62	2.85	23.62	8	200	7	1.625	5.95	1577	0.89	0.94	3658	1.16	HCG	12	3525	IVF	10	6	4	0	0	0	5	0
1173	33	Y	7.54	2.04	14	1.09	0.98	18.37	5	262.5	7	1	1.38	450	0.48	1.75	5252	1.57	HCG	12	3600	ICSI	6	3	1	0	0	4	3	0
1175	30	Y	7.19	3.26	50	0.69	2.81	20.93	8	200	6	0.75	4.17	857	0.45	1.97	4493	0.88	HCG	10	2250	ICSI	8	4	1	0	0	5	4	0
1177	31	Y	5.84	1.62	32	0.49	8.39	20.7	15	150	6	0.75	1.53	1326	0.38	0.93	9115	0.99	GnRH-a	10	1500	ICSI	15	11	6	1	0	13	10	0
1179	35	Y	9.29	3.18	34	1.44	4.12	20.81	7	150	3	0.625	10.24	3878	1.18	1.29	6265	0.87	HCG	9	2700	ICSI	5	3	0	0	0	3	3	0
1180	27	Y	7.65	8.66	79	0.42	5.71	20.24	16	150	6	0.75	36.76	1808	1.29	1.29	5313	0.01	GnRH-a	10	2250	IVF	15	12	6	1	0	0	11	0
1182	31	Y	7.84	6.19	33	0.3	2.61	22.96	15	200	5	1.25	13.69	1290	0.42	2.95	5886	1.26	HCG	9	2025	IVF	12	4	2	0	1	0	4	0
1183	31	Y	10.15	4.29	32	0.27	2.78	23.62	7	200	7	1.625	2.85	365	0.26	0.7	3413	0.3	HCG	12	2700	ICSI	6	4	2	0	0	5	4	0
1186	35	Y	7.05	2.75	52	0.45	1.92	20.55	4	225	7	0.875				4.84	562	1.18	HCG	11	2475	ICSI	6	2	1	0	0	4	2	0
1191	38	Y	8.15	5.36	41	0.15	5.66	21.99	10	150	6	1.5	1.96	229	0.34	2.05	4502	1.4	HCG	10	2700	IVF	12	11	6	2	1	0	8	0
1198	35	Y	8.52	5.91	57	0.66	2.45	24.03	13	200	4	0.875	3.86	580	0.42	1.21	1408	0.88	HCG	7	2100	IVF	5	3	2	0	0	0	3	2
1199	33	Y	5.83	3.36	40	0.35	2.02	26.35	12	225	6	1.5	18.3	1236	0.45	2.43	8515	0.93	GnRH-a	10	2250	IVF	11	10	3	0	0	0	9	0
1206	33	Y	8.07	2.34	50	0.69	1.09	22.1	7	262.5	8	1	1.7	284	0.64	1.53	1171	0.75	HCG	13	2925	IVF	5	5	0	0	1	0	5	0
1207	21	Y	7.59	5.23	59	0.91	3.82	23.84	9	150	6	1.375	2.49	961	0.52	1.37	4329	1.26	HCG	10	2550	ICSI	9	5	1	0	0	8	5	0
1208	26	Y	2.04	1.68	32	1.11	7.38	20.58	10	150	7	0.875	2.13	511	1.11	0.39	9216	2.61	GnRH-a	11	2587.5	ICSI	16	14	9	2	1	14	10	0
1209	31	Y	7.96	5.09	23	0.97	5.53	22.31	14	150	6	1.375	3.63	858	0.71	2.77	6011	0.95	GnRH-a	10	3000	ICSI	17	8	4	0	0	12	8	0
1210	20	Y	7.34	4.76	30	0.5	3.44	22.03	11	200	4	0.5	3.38	914	0.81	3.25	3650	1.26	GnRH-a	9	1920	IVF	17	15	3	1	0	0	12	0
1211	40	Y	7.43	17.22	34	0.21	6.35	24.03	15	150	6	0.875	4.08	403	0.31	4.55	3865	0.62	HCG	10	2625	IVF	13	10	0	0	0	0	10	0
1212	33	Y	9.73	1.14	67	0.46	1.3	19.92	6	262.5	5	1.25	6.54	951	0.51	1.91	2699	0.54	HCG	9	3300	ICSI	5	5	1	0	0	5	5	0
1214	39	Y	6.51	5.02	62	0.85	5.15	18.69	11	150	6	0.875	3.5	1858	1.29	1.2	8866	1.33	GnRH-a	10	2850	IVF	12	11	2	0	0	0	10	0
1215	28	Y	10.05	7.27	58	0.58	6.75	17.81	12	150	6	1.5	28.79	2610	1.22	2.7	7767	0.99	GnRH-a	10	1800	IVF	17	16	8	2	1	0	15	0
1216	23	Y	6.19	5.85	68	0.44	10.52	20.24	22	125	6	0.75	2.66	1294	0.51	1.08	2435	0.44	HCG	10	1575	IVF	13	11	6	1	0	0	11	0
1217	33	Y	5.77	2.94	45	0.45	1.2	20.55	6	262.5	7	1.625	3.35	306	0.73	2.64	3117	1.58	HCG	12	3525	IVF	12	12	2	0	1	0	10	0
1221	33	Y	6.4	1.65	47	0.4	3.57	21.26	7	150	4	0.5	4.58	1794	0.74	1.07	6397	1.23	GnRH-a	9	2700	IVF	17	14	9	2	3	0	13	0
1222	30	Y	7.3	2.7	61	1.46	7.59	20.2	10	150	5	1.125	6.26	886	0.38	2.17	4809	0.72	HCG	8	2250	IVF	14	10	3	1	1	0	8	0
1223	29	Y	17.3	9.35	72	1.51	1.87	19.47	7	225	6	1.5	12.32	943	0.69	1.14	3883	1.29	HCG	11	3300	IVF	7	7	2	0	0	0	6	0
1224	32	Y	8.57	6.06	60	0.91	5.69	20.08	13	150	6	1.5	3.63	791	0.58	1.73	7288	1.43	GnRH-a	9	1875	IVF	8	6	3	1	0	0	6	0
1225	33	Y	4.75	3.34	38	1.11	3.72	22	15	150	5	1.25	13.91	1847	0.81	1.9	4904	0.84	HCG	10	2250	IVF	15	13	6	4	1	0	13	0
1229	30	Y	7.29	2.15	36	0.75	3.38	19.03	15	200	6	0.75	1	635	0.26	0.82	4050	1.04	HCG	10	2250	IVF	12	6	1	0	0	0	6	1
1230	34	Y	5.11	3.38	54	0.59	2.7	27.34	8	200	4	1	4.28	1291	0.63	1.63	5385	1.29	HCG	8	2400	ICSI	16	11	5	0	0	14	11	0
1232	30	Y	7.52	5.46	40	0.43	3.42	20.37	10	200	6	0.75	3.59	1305	0.74	1.36	5807	1.09	HCG	10	2250	IVF	12	10	2	0	1	0	10	0
1233	35	Y	9.31	3.58	54	0.5	3.58	20.7	9	150	5	1.25	6.51	716	0.34	2.37	1860	0.74	HCG	11	3300	IVF	6	5	2	0	0	0	5	0
1239	31	Y	5.83	3.71	57	0.37	5.17	23.5	9	150	9	2.25	1.62	1056	0.38	1.6	7777	0.75	GnRH-a	8	2400	ICSI	14	11	2	0	0	12	8	0
1240	29	Y	6.17	4.59	12	0.55	3.44	22.04	14	200	5	0.625	2.56	501	0.39	3.15	2788	0.8	HCG	9	2512.5	ICSI	14	10	7	1	0	9	10	2
1241	29	Y	6.38	4.7	53	1.7	3.92	20.45	14	150	5	0.75	2.4	1627	1.29	1.06	6206	1.07	GnRH-a	9	1912.5	IVF	9	7	2	0	1	0	7	0
1242	40	Y	6.59	2.77	30	0.6	4.03	19.07	7	150	6	1.5	10.46	2723	0.89	1.41	6600	1.49	HCG	10	3000	IVF	13	13	3	1	1	0	13	1
1243	28	Y	8.57	5.19	46	0.35	1.03	18.13	10	262.5	4	0.5	1.22	451	0.63	1.82	1217	0.7	HCG	9	2250	IVF	6	5	2	0	1	0	5	0
1244	30	Y	9.45	3.87	44	0.12	2.14	17.19	20	225	4	0.5	2.15	1022	0.74	1.45	2107	0.86	HCG	10	1650	ICSI	10	9	6	1	0	9	9	0
1245	34	Y	6.38	5.32	71	0.67	2.06	23.44	15	225	4	1	11.94	442	1.11	2.14	837	0.82	HCG	10	2250	IVF	9	7	2	0	0	0	7	2
1248	33	Y	6.79	2.94	91	0.56	3.23	25.59	10	200	6	0.75	2.1	620	0.58	3.35	6589	1.14	HCG	11	3225	IVF	13	12	6	2	1	0	12	1
1250	31	Y	7.83	3.07	47	0.54	2.6	20.06	12	200	3	0.75	16.41	830	1.17	1.52	1216	1.89	HCG	9	2325	IVF	10	5	0	0	0	0	5	0
1254	28	Y	7.37	2.55	35	0.36	2.3	22.83	10	200	6	0.75	3.3	716	0.96	0.8	4078	1.81	HCG	10	3000	IVF	9	2	0	0	0	0	2	0
1255	30	Y	7.83	6.39	55	0.26	3.1	18.75	11	200	6	1.375	5.8	409	1.4	3.12	3349	1.88	HCG	10	3000	ICSI	10	7	1	0	0	8	7	0
1256	33	Y	7.5	3.91	44	0.31	0.98	21.09	5	262.5	7	0.875	1.01	1479	0.75	0.39	5501	1.05	HCG	12	3600	ICSI	11	9	2	0	0	10	7	0
1257	29	Y	8.24	17.34	68	0.2	8.35	29.3	16	150	6	1.5	16.47	913	0.81	1.8	5592	0.82	HCG	10	2812.5	ICSI	12	4	1	0	0	12	4	1
1258	33	Y	5.59	4.7	32	0.21	12.81	23.23	17	112.5	4	1	19.05	2090	1.87	1.25	6483	1.61	HCG	8	2137.5	IVF	11	5	2	0	0	0	5	0
1259	24	Y	7.92	9.14	51	1.02	3.58	20.56	10	150	6	1.5	2.13	570	2.55	2.51	4709	1.37	HCG	10	3000	IVF	9	9	7	1	1	0	9	0
1260	30	Y	5.51	4.25	47	0.9	3.09	19.23	12	200	6	1.375	6.32	1089	0.77	2.4	6791	1.18	HCG	9	1425	ICSI	15	13	6	0	0	11	13	2
1261	37	Y	6.85	4.57	16	0.38	2.6	21.56	9	200	5	0.625	2.08	304	0.43	3.45	2427	0.82	HCG	10	3000	ICSI	7	6	2	0	0	7	6	2
1262	33	Y	10.6	4.83	36	0.89	3.63	23.15	13	150	6	0.75	2.34	1094	0.75	2.66	4240	1.43	HCG	12	3300	ICSI	14	13	6	0	1	14	12	0
1264	29	Y	8.27	8.05	46	0.61	4.26	20.96	12	150	7	1.625	3.47	488	0.29	4.14	7250	1.58	GnRH-a	11	3225	IVF	15	12	2	0	0	0	11	0
1265	37	Y	17.14	8.5	95	0.63	1.02	20.7	3	262.5	2	0.5	12.87	412	0.91	4.85	390	0.58	HCG	11	2475	ICSI	3	2	2	0	0	2	2	2
1266	36	Y	6.05	2	39	0.37	1.03	27.24	15	262.5	7	0.875	1.51	1636	0.62	0.74	7883	1.5	HCG	12	4200	IVF	18	16	5	0	1	0	14	0
1267	29	Y	8.89	4.8	40	0.41	9.58	29.3	17	125	6	0.875	4.51	778	0.45	2.28	2615	1.35	HCG	11	2062.5	IVF	9	8	3	0	0	0	8	0
1268	35	Y	6.92	2.05	40	0.52	2.06	26.84	11	225	5	1.125	1.97	1252	0.85	1.07	4732		HCG	10	3525	IVF	7	4	2	0	0	0	4	0
1271	37	Y	5.84	7.16	48	0.27	14.23	23.73	16	112.5	6	0.75	5.56	1360	0.6	4.32	8868	1.93	GnRH-a	10	2062.5	IVF	18	16	4	0	1	0	13	0
1273	32	Y	18	7.12	27	0.14	1.71	26.03	6	225	2	0.5	8	1017	2.44	4.86	1325	1.66	HCG	8	3000	IVF	4	3	1	0	0	0	3	0
1274	38	Y	13.34	5.47	68	0.21	2.02	19.6	8	225	6	1.375	4.71	1086	0.79	2.17	3201	1.34	HCG	11	3300	IVF	10	8	3	1	1	0	8	0
1276	36	Y	8.51	4.86	46	0.46	1.16	19.57	9	262.5	8	1	3.37	562	0.42	1.28	2774	1.03	HCG	12	3600	IVF	6	5	2	0	0	0	5	0
1277	36	Y	6.46	6.67	50	0.56	5.08	22	11	150	5	0.625	1.59	833	1.27	2.89	4953	1.07	HCG	7	1312.5	IVF	12	12	5	1	1	0	12	2
1280	36	Y	5.63	5.18	41	0.56	2	21.45	7	225	6	1.5	6.74	789	1.53	1.24	4445	2.59	HCG	10	2925	IVF	10	9	5	1	1	0	9	0
1281	32	Y	9.64	3.27	43	0.28	1.31	20.2	7	262.5	6	0.75	2.57	529	0.78	1.24	5469	0.98	HCG	9	2700	IVF	7	5	2	0	0	0	4	0
1284	36	Y	7.88	4.2	71	1.03	4.28	16.41	14	150	5	0.625	1.4	1461	0.85	0.39	4834	1.63	HCG	11	2175	IVF	9	8	2	0	0	0	8	2
1285	36	Y	7.77	15.68	58	1.23	1.41	23.71	20	262.5	4	1	3.6	387	0.97	1.73	1252	1.05	HCG	8	1612.5	IVF	7	5	2	0	0	0	5	2
1287	32	Y	7.75	5.86	39	0.79	5.51	22	12	150	4	1	7.11	628	0.47	4.7	2636	0.93	HCG	8	1612.5	ICSI	7	6	1	0	0	6	6	1
1288	36	Y	5.31	3.09	22	0.48	0.28	22.04	10	300	6	0.75	1.19	503	0.52	2.36	3417	1.48	HCG	10	2625	ICSI	9	7	2	0	1	9	5	2
1290	39	Y	5.29	3.81	29	1.05	2.53	19.14	9	200	5	1.25	10.52	1121	0.84	1.75	3776	1.74	GnRH-a	9	2025	IVF	10	8	4	0	1	0	6	0
1291	39	Y	8.58	4.74	85	0.66	0.89	18.37	7	300	7	0.875	4.38	564	1.02	3.53	5645	1.38	HCG	11	3300	IVF	11	7	1	0	1	0	5	0
1292	32	Y	5.27	3.79	77	1.28	5.44	21.51	15	150	4	1	7.81	1859	1.16	3.1	6677	1.7	GnRH-a	8	1800	IVF	18	16	4	1	1	0	13	0
1294	30	Y	7.63	2.53	11	0.78	1.46	22.77	12	262.5	4	0.5	1.14	467	0.51	1.27	1319	0.68	HCG	10	2625	ICSI	6	3	0	0	0	5	3	0
1296	26	Y	6.16	4.83	49	0.8	11	22.86	20	125	5	1.25	1.38	2237	1.46	0.75	6370	0.98	HCG	9	1650	IVF	18	17	10	4	1	0	14	0
1297	31	Y	8.97	2.07	67	0.38	1.37	20.83	6	262.5	6	1.375	1.99	288	0.56	1.16	2216	1.72	HCG	11	3300	ICSI	6	4	0	0	0	5	4	0
1298	26	Y	7.49	3.83	42	1.17	8.99	19.63	17	150	6	1.5	1.11	559	0.3	0.47	4652	1.44	HCG	9	1425	IVF	12	11	4	0	0	0	11	2
1301	36	Y	6.58	2.75	31.64	0.08	0.99	20.57	5	262.5	4	0.875	3.54	374	0.37	2.07	1513	1.06	HCG	9	2550	ICSI	6	4	1	0	0	3	4	0
1302	36	Y	10.92	4.1	40	0.89	1.34	19.14	12	262.5	5	1.25	11.97	631	0.39	1.95	2615	1.25	HCG	9	1650	IVF	8	7	3	0	0	0	6	2
1304	31	Y	6.39	4.04	43	0.75	2.48	21.44	13	200	5	1.25	5.37	1580	0.84	1.3	9019	1.89	GnRH-a	9	2025	IVF	16	8	1	0	1	0	7	0
1308	37	Y	7.09	2.25	82	0.68	1.68	20.7	14	225	5	0.75	1.81	736	0.87	1.54	5033	1.74	HCG	9	2025	ICSI	9	6	2	0	0	8	6	0
1309	34	Y	11.28	3.71	30	0.39	0.06	23.92	7	300	5	0.625	1.22	189	0.39	2.17	889	0.41	HCG	10	2175	ICSI	4	3	2	0	1	3	3	2
1311	24	Y	6.76	3.57	49	0.45	4.4	27.55	16	150	6	1.375	1.14	1150	0.45	0.89	3528	1.07	HCG	11	2850	IVF	13	13	5	0	0	0	13	0
1315	31	Y	6.14	2.41	53	0.63	1.92	24.44	10	225	4	0.5	1.86	843	0.65	3	2407	1.1	HCG	8	1800	IVF	9	5	1	0	1	0	4	1
1320	29	Y	7.08	7.28	51	0.53	4.06	18.31	12	150	5	1.25	18.17	2135		1.02	7476	2.31	GnRH-a	9	1995	IVF	15	12	5	0	1	0	11	0
1321	31	Y	6.76	2.83	50	0.88	1.65	19.23	7	225	6	1.375	2.11	368	1	2.85	4093	1.47	HCG	10	3000	IVF	8	5	0	0	0	0	4	0
1323	34	Y	5.32	4.11	29	1.3	3.74	22	10	150	4	1	4.47	656	0.46	4.25	1725	1.18	HCG	9	1950	IVF	6	3	1	0	0	0	3	1
1325	36	Y	8.35	1.9	47	0.68	0.19	18.65	8	300	4	0.5	1.47	465	0.76	2.39	1107	0.79	HCG	8	1800	IVF	5	3	1	0	0	0	2	0
1327	28	Y	6.48	6.67	27	1.4	8.52	27.25	21	150	5	0.625	3	638	1.14	3.77	8000	1.3	GnRH-a	11	2865	IVF	16	14	4	0	1	0	13	0
1330	29	Y	9.99	4.67	34	0.58	2.59	20.43	10	200	6	0.75	1.73	1014	0.9	1.22	2728	1.24	HCG	11	3150	IVF	13	11	4	0	1	0	11	0
1332	30	Y	5.02	4.18	59	0.49	1.17	23.83	12	262.5	8	2	3.63	534	0.41	1.15	6436	1.78	GnRH-a	11	2475	IVF	9	5	2	0	1	0	5	0
1340	36	Y	6.24	5.26	44	0.35	3.72	19.1	16	150	7	1	4.98	887	0.54	3.27	4097	0.85	GnRH-a	10	2175	IVF	18	16	6	3	3	0	14	0
1342	38	Y	6.23	6.16	36	1	3.38	20.45	12	200	6	1.375	8.87	1576	1.52	0.67	7739	2.08	HCG	10	3000	IVF	11	11	4	0	1	0	11	0
1344	32	Y	6.06	4.35	38	0.4	2.77	28.34	8	200	5	1.25	3.08	435	0.21	3.94	2234	0.73	HCG	10	3750	ICSI	9	2	2	0	0	9	2	0
1348	27	Y	6.07	4.52	19	0.68	2.42	19.14	15	200	4	0.5	5.53	1905	1.12	1.58	4830	1.3	GnRH-a	10	1860	IVF	15	10	4	1	0	0	10	0
1350	31	Y	8.67	2.84	72	0.5	0.85	19.44	8	300	7	0.875	0.7	456	0.45	0.44	5123	1.55	HCG	11	3000	IVF	8	7	5	0	0	0	7	0
1352	33	Y	8.96	3.37	34	0.58	1.2	20.09	12	262.5	7	0.875	3.42	564	0.56	1.69	3093	0.84	GnRH-a	11	2925	IVF	12	12	2	0	1	0	9	0
1353	27	Y	4.13	4.06	44.78	0.98	2.58	20.81	12	200	3	0.75	12.13	3602	1.32	3.19	8535	1.47	GnRH-a	9	2325	ICSI	12	5	2	0	1	8	5	0
1354	33	Y	9.28	2.29	61	0.68	3.69	18.36	8	150	6	1.375	1.38	1302	0.88	0.28	3165	0.85	HCG	12	3225	IVF	9	8	3	0	0	0	8	0
1355	31	Y	5.65	2.23	34	0.33	4.4	21.48	8	150	6	1.375	1.38	496	0.39	1.28	3165	0.85	HCG	11	2775	ICSI	10	10	7	0	1	10	8	2
1358	31	Y	5.69	2.45	13	1	3.42	19.56	8	200	8	1	0.95	676	0.81	0.67	6590	2.84	HCG	11	3300	IVF	8	5	2	0	0	0	5	0
1360	28	Y	4.32	2.44	70	0.68	11.11	16.82	20	125	6	0.75	6.43	2628	1.35	1.16	8823	2.32	GnRH-a	10	1800	IVF	20	17	10	3	1	0	14	0
1362	34	Y	6.34	6.7	49	0.68	8.13	19.14	14	150	5	1.25	6.37	1170	1.02	1.18	4565	0.75	HCG	8	1800	ICSI	12	8	2	1	0	10	8	0
1366	26	Y	5.85	1.72	41	0.83	0.95	22.66	14	262.5	7	0.875	1.14	370	0.95	0.4	2078	1.12	HCG	11	2475	IVF	11	10	3	1	0	0	10	0
1367	31	Y	10	1.94	86	0.88	1.07	27.92	9	262.5	4	1	7.22	578	0.66	3.27	1656	0.77	HCG	7	2100	ICSI	5	3	3	1	0	4	3	0
1371	31	Y	10.04	3.95	36	0.25	1.16	16.96	4	262.5	6	0.75	1.4	483	0.48	1.93	2256	0.69	HCG	9	2700	IVF	6	5	5	1	1	0	5	0
1372	32	Y	5.63	5.88	43	1.11	5.9	20.7	9	150	7	1.75	6.48	815	1.07	1.88	8170	1.92	GnRH-a	10	2250	IVF	17	16	12	3	1	0	12	0
1378	31	Y	3.87	1.95	38	0.16	1.79	29.3	6	225	5	1.25	5	518	0.41	4.5	2760	0.51	HCG	10	3000	ICSI	13	10	4	0	1	11	9	0
1379	33	Y	4.35	1.2	37	0.8	2.15	21.67	8	225	7	1.625	1.3	325	0.41	0.45	4650	1.09	HCG	12	3600	IVF	13	10	6	0	0	0	8	0
1380	32	Y	5.27	5.83	73	0.69	11.54	21.8	17	112.5	5	1.25	7.45	954	0.97	0.81	8905	1.37	GnRH-a	9	1275	IVF	24	18	7	0	3	0	14	0
1382	28	Y	14.35	4.58	42	0.76	1.87	21.57	9	225	9	2.125	3.25	292	0.71	2.26	4896	1.83	HCG	12	3600	IVF	8	6	3	1	0	0	5	0
1384	29	Y	8.92	3.25	67	0.56	2.79	17.58	13	200	5	0.625	1.18	515	0.49	1.88	5841	0.94	HCG	9	1875	ICSI	14	11	6	3	0	11	9	2
1386	38	Y	13.34	5.47	68	0.21	2.02	19.6	8	225	6	1.375	3.76	591	0.41	4.91	5312	1.66	HCG	11	2887.5	IVF	11	11	8	1	1	0	11	2
1389	39	Y	8.35	6.14	58	0.16	1.02	17.01	8	262.5	6	1.5	9.47	512	0.53	4.47	1909	1.54	HCG	10	2250	IVF	3	3	0	0	0	0	3	0
1391	29	Y	7.77	4.26	25	0.21	4.17	19.82	14	150	5	1.25	3.11	516	0.64	1.79	4472	1.33	GnRH-a	8	1650	IVF	16	8	3	0	0	0	8	0
1393	40	Y	5.42	1.56	41	0.51	2.21	29.3	9	225	5	0.75	3.93	603	0.63	4.55	3149	0.93	HCG	9	2025	IVF	7	5	1	0	1	0	4	0
1394	29	Y	7.12	4.46	30	0.76	3.14	16.6	10	200	7	1.625	4.89	1356	1.15	0.43	8903	2.68	HCG	11	2475	IVF	16	10	2	0	0	0	10	0
1395	30	Y	4.85	4	36		0.6	20.06	15	300	5	1.25	3.68	752	0.76	1.66	3396	0.83	HCG	10	3000	IVF	7	7	2	0	0	0	7	0
1399	40	Y	7.1	5.14	42	0.64	4.79	23.88	18	150	6	1.5	4.35	1617	0.71	3.54	7765	0.65	GnRH-a	10	2175	IVF	22	17	12	4	2	0	15	0
1401	29	Y	6.42	2.6	50	0.93	3.84	19.81	14	150	6	1.5	3.51	1671	0.91	1.08	8090	1.13	HCG	10	1875	IVF	8	6	4	0	1	0	6	0
1406	32	Y	6.59	3.42	83	0.71	2.92	20.37	6	200	5	0.75	2.4	548	0.59	3.82	2865	1.26	HCG	8	2175	IVF	9	8	4	0	1	0	8	0
1407	38	Y	8.85	2.91	41	0.51	1.52	25.77	13	262.5	4	1	8.11	737	0.71	1.32	1593	0.83	HCG	11	3075	ICSI	9	5	3	3	0	5	5	2
1408	35	Y	6.89	4.47	63	0.47	1.07	19.53	8	262.5	6	1.375	1.51	693	0.37	2.6	4894	1.62	HCG	9	2700	IVF	6	6	4	1	0	0	5	0
1409	33	Y	7.43	3.41	55	1	2.21	20.45	12	225	7	1.75	2.8	341	0.67	1.05	3024	1.7	HCG	11	2775	ICSI	11	11	5	1	2	7	11	2
1410	25	Y	6.89	2.94	52	0.65	2.47	19.68	8	200	4	0.625	4.11	587	0.48	2.08	4836	1.76	HCG	8	1650	ICSI	14	12	4	0	0	13	12	0
1413	28	Y	5.91	8.01	42	0.5	3.12	22.03	13	200	6	1.375	2.2	1505	0.59	0.94	9260	1.77	GnRH-a	10	2925	ICSI	14	12	5	0	2	14	12	0
1415	26	Y	6.13	4.69	51	0.78	3.01	21.48	14	200	4	1	6.66	912	1	4.7	3237	1.67	HCG	8	1875	IVF	11	8	2	0	1	0	7	2
1416	26	Y	7.78	2.43	34	0.84	0.59	20.45	7	300	8	1	1.81	493	1	0.34	4475	1.87	HCG	13	3900	ICSI	11	8	4	2	1	9	6	2
1418	36	Y	5.66	4.15	73	0.55	0.79	20.76	10	300	3	0.75	13.22	846	1.1	5.34	1102	0.96	GnRH-a	6	1575	ICSI	2	2	1	0	0	2	2	0
1422	30	Y	5.66	3.78	31	1.71	13.26	29.38	17	112.5	3	0.75	10.35	3272	1.57	2.25	5195	1.33	HCG	12	4425	IVF	23	20	7	0	1	0	17	2
1425	30	Y	5.35	2.48	33	0.84	3.88	23.24	14	150	5	1.25	1.87	841	0.9	1.7	2352	1.06	GnRH-a	10	2250	ICSI	14	9	4	0	0	12	9	0
1427	31	Y	5.34	2.78	42	0.62	2.85	23.62	10	200	5	0.625	1.04	505	0.6	0.8	3647	0.72	HCG	10	2587.5	IVF	10	8	2	1	1	0	7	2
1430	28	Y	6.09	3.66	29	0.53	3.23	19.13	12	200	7	0.875	1.13	627	0.69	0.4	6699	2.15	HCG	11	2325	IVF	11	11	4	1	1	0	10	0
1432	28	Y	13.33	8.48	51	1.36	10.72	17.93	12	125	8	1.875	8.01	584	1.36	3.08	3205	1.58	HCG	11	3300	IVF	16	13	5	0	1	0	12	0
1433	30	Y	9.45	2.94	54	0.51	2.29	26.64	7	200	7	1.75	10.73	2527	1.06	2.91	5939	1.75	HCG	11	3000	ICSI	11	8	1	0	0	10	8	0
1435	31	Y	5.76	4.95	33	0.6	5.1	25.38	10	150	6	0.75	0.81	1111	1.7	0.68	4422	2.83	HCG	10	2587.5	IVF	17	15	5	0	0	0	13	0
1439	29	Y	7.26	0.19	29	0.27	1.27	20.03	6	262.5	3	0.625	5.22	873	0.81	1.27	1451	0.85	HCG	10	3000	IVF	6	6	2	0	0	0	6	0
1440	35	Y	8	1.91	30	0.79	0.45	29.98	7	300	6	0.75	1.31	188	1.08	2.53	1098	0.61	GnRH-a	12	5250	IVF	3	3	0	0	0	0	3	0
1441	38	Y	6.91	3.5	19	0.27	5.15	24.22	10	150	5	1.25	3.7	1064	0.44	1.89	3172	0.7	HCG	9	2700	IVF	8	6	2	0	0	0	6	2
1442	37	Y	5.58	2.99	44	0.6	2.72	29.37	9	200	5	0.625	1.98	1678	0.48	0.94	7205	0.68	HCG	11	3300	ICSI	14	3	0	0	0	6	3	0
1448	30	Y	5.56	2.66	19	0.52	2.85	23.22	10	200	6	1.5	9.67	960	0.54	0.92	8193	1.42	GnRH-a	10	2925	IVF	15	14	6	5	1	0	13	0
1449	37	Y	6.51	2.98	41	0.51	6.98	20	10	150	5	0.75	2.94	932	0.58	0.8	7832	2.09	GnRH-a	9	2025	IVF	19	13	6	2	0	0	13	0
1451	29	Y	6.24	4.79	34	0.65	8.11	22	13	150	6	1.375	15.92	2896	2.7	1.05	8026	1.99	GnRH-a	1	150	IVF	17	16	6	1	1	0	14	0
1452	27	Y	6.11	3.45	42	0.42	7.66	23.38	12	150	6	0.75	1.59	1146	0.47	0.69	3470	0.7	GnRH-a	10	2100	IVF	14	14	4	1	1	0	14	0
1453	27	Y	5.75	2.3	45	0.41	6.91	20.03	12	150	6	1.375	9.73	913	1.16	2.11	7870	2.71	GnRH-a	9	2025	IVF	18	18	10	1	3	0	15	0
1454	35	Y	6.92	2.34	37	0.47	2.31	23.62	8	200	5	0.625	1.9	431	0.34	2.42	3172	0.66	HCG	9	2700	IVF	5	4	1	0	0	0	3	1
1456	34	Y	5.62	2.05	35	0.19	2.47	25.98	7	200	6	1.5	3.02	670	0.7	0.9	2031	1.26	HCG	10	2700	ICSI	6	5	2	0	0	6	5	0
1457	30	Y	6.51	3.83	43	1.66	0.47	22.22	7	300	7	0.875	3.39	781	1.36	1.18	2802	2.35	HCG	11	3300	IVF	7	7	1	1	1	0	6	1
1459	40	Y	9.38	6.51	31	0.46	3.09	32.65	18	200	4	1	18.2	2213	1.54	1.55	3777	0.37	GnRH-a	10	3750	IVF	15	10	1	0	0	0	7	0
1465	29	Y	11.64	5.06	22	0.33	2.31	18.35	8	200	6	1.5	8.49	992	0.93	2.3	2221	1.36	HCG	10	3000	ICSI	6	3	1	0	1	6	3	0
1468	36	Y	10.15	7.98	39	0.51	1.36	19.53	5	262.5	6	1.5	11.84	1153	1.32	0.54	4057	1.32	HCG	11	3150	IVF	9	7	1	0	0	0	6	0
1469	36	Y	7.77	0.75	58	0.88	0.37	24.44	7	300	3	0.5	2.19	500	0.81	3.47	1079	1.16	HCG	9	2700	IVF	3	2	2	0	0	0	2	0
1471	34	Y	6.97	3.54	45	0.64	8.74	20.55	14	150	6	1.5	4.23	1109	0.7	2	8530	2.25	GnRH-a	10	1875	IVF	19	13	7	0	0	0	11	0
1474	31	Y	7.86	4.44	22	0.36	1.8	22.03	9	225	5	1.25	5.18	532	0.7	2.03	4255	0.83	HCG	9	2700	IVF	7	7	5	1	0	0	7	0
1476	30	Y	5.35	4.39	38	0.49	2.96	24.03	12	200	6	0.75	2.69	1379	0.94	1.68	7923	1.83	HCG	10	2250	IVF	11	8	4	0	1	0	7	0
1477	28	Y	6.57	3.77	35	0.4	8.14	24.21	24	150	6	1.5	3.13	1530	0.54	1.24	4897	1.18	HCG	12	2212.5	IVF	15	10	8	4	3	0	9	0
1478	31	Y	8.55	3.04	46	1.63	0.87	19.96	8	300	8	1	3.74	469	1.24	2.28	2313	1.63	HCG	12	3600	ICSI	7	5	4	0	0	7	5	0
1480	40	Y	5.88	1.92	19	0.68	2.21	29.3	8	225	6	0.75	4.22	550	0.5	5.66	2812	1.4	HCG	11	2475	IVF	5	3	1	0	0	0	2	0
1482	37	Y	7.14	3.09	15	0.56	2.72	29.37	16	200	8	1	1.96	762	0.52	1.12	8073	1.46	HCG	12	3600	ICSI	19	2	2	0	0	5	2	0
1485	27	Y	8.81	5.95	23	0.64	4.25	20.7	13	150	8	1	2.46	2492	1.19	0.92	8115	1.94	HCG	12	2700	IVF	16	14	8	2	1	0	12	0
1486	31	Y	7.68	4.72	19	0.45	3.32	18.78	5	200	4	0.5	3.82	1246	0.72	2.36	2990	1.32	HCG	10	2550	ICSI	15	14	9	3	1	14	14	2
1487	29	Y	7.91	3.82	29	0.96	1.38	20.7	7	262.5	5	0.75	1.19	294	0.49	0.92	2265	1.34	HCG	11	3300	IVF	7	4	2	1	0	0	3	0
1488	25	Y	6.21	2.71	22	0.38	5.28	33.2	15	150	6	0.75	2.12	979	0.54	2.05	8454	0.12	GnRH-a	12	3412.5	IVF	14	10	3	0	1	0	10	0
1490	38	Y	8.11	3.42	87	0.56	0.59	25.85	3	300	3	0.75	4.83	597	0.55	2.42	1124	0.65	HCG	6	2250	IVF	3	2	2	1	0	0	2	0
1493	32	Y	6.26	11.76	56	0.98	12.08	23.62	24	112.5	9	1.125	3.2	186	0.36	1.49	5586	1.03	GnRH-a	12	2550	IVF	16	16	7	1	0	0	13	0
1497	29	Y	7.34	2.75	35	0.92	3.1	20.45	14	200	5	0.625	1.66	1072	0.37	0.49	4896	0.82	HCG	9	2175	IVF	18	16	5	2	1	0	12	0
1499	33	Y	3.9	2.53	29	0.51	11.18	22.35	13	125	6	0.75	2.71	1803	0.59	0.95	3472	1.05	HCG	11	2100	IVF	16	11	3	0	2	0	11	0
1503	29	Y	9.23	6.78	37	0.34	2.67	18	11	200	5	1.125	2.18	873	0.37	1.24	5582	1.05	HCG	9	2325	ICSI	13	8	2	0	0	10	8	0
1504	29	Y	3.79	5.83	60	0.98	5.98	18.67	12	150	5	1.125	1.55	705	0.16	1.91	6007	0.91	HCG	11	2775	IVF	13	13	5	0	1	0	10	2
1506	30	Y	9.39	2.73	36	0.36	1.8	21.46	8	225	6	1.375	1.53	475	0.46	2.67	3088	0.9	HCG	11	2700	IVF	9	6	0	0	0	0	3	0
1509	30	Y	9.42	7.5	43	0.67	1.26	17.72	12	262.5	7	1.625	4.54	748	0.5	0.62	3149	1.25	HCG	11	3300	ICSI	10	8	3	0	0	9	8	0
1510	29	Y	5.16	3.6	25	0.35	3.25	22.03	10	200	3	0.5	3.29	4865	1.77	0.7	8463	1.87	GnRH-a	9	2250	ICSI	13	7	4	0	0	11	7	0
1511	33	Y	6.19	4.48	23	0.49	0.54	21.51	10	300	3	0.75	23.55	891	0.81	1.99	1016	0.47	HCG	8	2400	IVF	7	6	3	0	1	0	6	2
1514	33	Y	6.84	2.97	36	0.74	1.45	20.55	6	262.5	4	0.5	5.93	838	0.96	2.81	1351	0.77	HCG	12	3600	IVF	4	4	2	0	1	0	4	0
1515	26	Y	10.19	3.5	51	0.76	0.67	18.83	5	300	5	0.75	1.2	435	1.34	1.79	2294	1.04	HCG	11	3300	IVF	4	4	2	0	0	0	4	0
1516	34	Y	6.99	2.48	31	0.61	3.68	20.43	14	150	6	1.5	13.83	1210	0.72	1.04	4624	0.99	HCG	10	2250	IVF	10	8	2	1	1	0	7	0
1517	33	Y	7.43	4.35	28	1.07	1.28	18.29	11	262.5	5	0.625	5.46	475	0.84	2.17	2221	0.45	HCG	10	3000	ICSI	7	6	2	0	0	6	5	0
1520	28	Y	6.21	2.2	18	0.77	2.41	25.53	9	200	4	0.875	1.18	298	0.45	1.2	1960	1.45	HCG	10	2925	ICSI	10	3	2	1	1	7	2	0
1521	29	Y	5.24	4.2	41	0.92	4.25	22.03	13	150	5	1.25	9.25	2072	1.27	1.43	4915	1.34	HCG	9	1875	ICSI	14	11	2	0	0	12	11	2
1522	30	Y	4.89	5.08	34	0.42	6.97	23.34	17	150	6	0.75	2.54	952	0.37	1.42	6570	1.69	GnRH-a	12	2700	ICSI	25	21	10	6	3	25	15	0
1523	32	Y	8.27	3.48	58	0.56	2.34	24.22	12	200	5	0.75	3.58	371	0.75	3.95	1394	0.97	HCG	9	2700	IVF	6	5	2	0	1	0	5	0
1525	31	Y	9.57	3.4	38	0.22	2.38	19.88	10	200	3	0.75	7.05	1464	1.03	1.05	1969	1.26	HCG	9	2377.5	IVF	7	7	2	0	0	0	7	0
1526	31	Y	9.36	3.92	19	1.18	1.95	17.69	9	225	5	1.125	11.78	868	0.62	2.09	3070	0.74	HCG	10	3000	IVF	6	5	2	0	0	0	5	0
1531	24	Y	7.74	3.93	26	0.32	7.33	20.2	12	150	3	0.5	3.78	1137	0.27	4.71	2435	0.44	HCG	8	1312.5	IVF	7	6	3	0	1	0	6	2
1532	27	Y	6.96	5.87	30	0.4	3.7	33.06	11	150	5	1.125	6.42	591	0.39	3.08	2878	0.52	HCG	10	2850	ICSI	8	5	3	3	1	7	5	0
1534	31	Y	6.49	4.81	56	0.65	1.18	22.96	5	262.5	6	1.5	23.28	932	1.32	0.64	3547	2.63	HCG	10	3000	IVF	11	7	4	1	0	0	7	0
1537	28	Y	8.9	9.08	13	0.73	8.52	27.25	20	150	5	1.25	16.14	1912	0.88	3.59	6621	1.27	HCG	11	2325	IVF	16	14	6	1	1	0	13	1
1538	35	Y	9.15	5.42	31	0.4	5.25	19.53	12	150	4	1	4.6	1125	0.55	2.31	3505	1.63	HCG	8	1395	IVF	13	12	9	2	1	0	11	2
1541	23	Y	8.62	8.48	33	1.51	6.4	25.81	20	150	6	1.5	64.71	1233	1.09	4.59	3531	1.31	HCG	11	1425	IVF	19	17	6	3	1	0	15	2
1543	38	Y	6.81	6.87	43	0.5	3.38	20.45	13	200	6	1.375	1.22	765	0.7	1.11	3628	1.63	HCG	10	3000	IVF	12	6	2	0	0	0	6	0
1547	31	Y	8.13	5.77	38	0.63	4.86	20.9	12	150	7	1	3.11	506	0.79	0.85	4054	1.28	HCG	11	2475	ICSI	9	9	4	0	0	9	8	0
1548	34	Y	7.82	3.72	42	0.36	1.39	19.36	6	262.5	3	0.75	8.02	595	0.86	1.7	957	1.89	GnRH-a	7	1365	IVF	3	2	1	0	1	0	1	0
1549	37	Y	9.76	2.88	21	0.33	0.7	19.53	7	300	6	0.875	1.59	522	0.42	3.16	2288	0.51	HCG	10	2010	IVF	5	2	1	0	0	0	2	1
1550	31	Y	4.23	1.94	52	0.32	3.08	20.81	16	200	2	0.25	2.36	4572	0.69	0.55	3809	0.94	HCG	9	1312.5	ICSI	17	15	7	4	4	16	15	2
1551	38	Y	9.37	1.75	23	0.4	0.06	25.33	5	300	4	1	1.61	200	0.23	2.81	427	0.54	HCG	8	1800	IVF	2	0	0	0	0	0	0	0
1552	38	Y	5.4	2.87	47	0.49	3.95	22.83	10	150	4	0.5	4.88	1108	0.41	1.46	3174	0.55	HCG	9	2025	ICSI	15	8	6	2	0	9	8	0
1553	32	Y	7.53	5.93	13	0.25	4.31	18.75	19	150	6	0.75	9.8	1522	0.73	2.24	9056	1.23	GnRH-a	10	1200	IVF	18	14	5	0	1	0	12	0
1555	33	Y	8.38	4.35	16	0.39	2.89	20.4	10	200	6	0.875	1.5	552	0.18	1.56	2980	0.45	HCG	9	2025	IVF	7	7	5	0	1	0	6	0
1556	20	Y	7.61	6.22	15	1.46	6.96	20.31	14	150	5	1.25	4.98	839	0.65	3.36	4733	1.24	HCG	9	2025	IVF	12	11	6	2	1	0	11	0
1557	32	Y	5.69	3.74	49	0.34	2.61	22.96	9	200	5	1.25	6.2	642	0.32	2.69	4590	1.13	HCG	11	2475	ICSI	11	7	2	0	1	10	7	0
1558	27	Y	8.62	6.59	29	0.75	5.14	20.43	11	150	7	1.625	4.65	1094	0.71	0.43	4360	1.53	HCG	13	3375	ICSI	10	10	8	4	1	10	6	2
1559	36	Y	5.3	2.94	24	0.58	2.19	21.26	12	225	5	0.625	2.25	803	0.65	0.82	3349	1.09	HCG	10	1875	IVF	10	8	2	0	0	0	7	2
1562	31	Y	7.37	3.21	21	0.16	7.59	20.2	8	150	5	1.125	1.54	450	0.4	1.28	3562	1.23	HCG	9	2700	IVF	14	9	4	0	0	0	7	2
1563	29	Y	4.2	1.29	36	0.31	1.19	23.38	8	262.5	6	0.75	2.4	1216	0.73	0.96	2643	0.87	HCG	12	3525	IVF	7	4	4	2	1	0	4	0
1564	31	Y	7.94	3.24	31	0.61	1.53	23.44	16	262.5	6	0.75	3.43	455	0.7	1.26	1896	0.76	HCG	10	1980	IVF	9	3	0	0	0	0	2	0
1565	26	Y	7.54	6.37	24	0.55	6.16	19.84	16	150	4	0.5	3.88	1585	0.96	0.51	3909	1.3	HCG	10	1762.5	IVF	19	12	3	0	2	0	10	2
1566	40	Y	12.94	3.98	25	0.22	0.66	22	3	300	7	1	1.9	241	0.36	2.21	579	0.53	HCG	12	2700	IVF	0	0	0	0	0	0	0	0
1567	31	Y	9.41	3.2	12	0.54	1.88	22.49	10	225	5	1.25	5.17	1071	0.78	3.86	5116	1.13	HCG	11	3300	IVF	17	11	5	2	1	0	11	0
1569	31	Y	8.01	2.8	33	0.26	1.47	20.96	7	262.5	5	1.125	11.53	1066	0.48	1.1	3774	0.69	HCG	11	3300	ICSI	9	5	0	0	0	7	5	0
1572	39	Y	7.47	2.87	52	1.08	1.06	22	5	262.5	4	1	2.91	461	0.84	3.68	1105	0.63	GnRH-a	8	1837.5	ICSI	2	2	2	0	0	2	2	0
1573	31	Y	8.02	7.73	20	0.3	5.12	19.78	16	150	4	0.5	1.21	1909	0.45	0.3	4283	0.65	HCG	10	1950	IVF	15	13	4	1	1	0	11	0
1575	26	Y	6.74	7.69	34	0.6	3.54	21.64	12	200	4	0.5	5.09	1466	0.7	1.73	3625	0.86	HCG	8	1200	IVF	15	11	2	0	3	0	5	2
1576	29	Y	8.31	3.1	31	1.1	3.55	19.65	7	150	5	1.25	3.82	611	0.95	1.84	1866	0.53	HCG	9	1515	IVF	6	5	3	1	0	0	5	2
1579	39	Y	9	3.43	15	0.51	1.81	26.77	12	225	5	1.25	6.23	519	0.66	4.95	1768	0.71	HCG	10	3000	ICSI	9	8	6	1	0	8	8	0
1580	28	Y	6.9	4.29	35	0.97	3	23.15	10	200	5	1.125	2.16	388	0.29	1.9	1988	0.68	HCG	10	2925	ICSI	7	6	0	0	0	6	6	0
1583	38	Y	7.19	7.21	21	1.18	1.04	22	8	262.5	4	1	3.69	163	0.52	4.19	463	0.59	HCG	7	1575	IVF	2	2	1	0	0	0	2	0
1584	32	Y	5.43	2.28	24	0.52	5.39	21.26	15	150	6	0.75	1.06	307	0.61	2.05	5398	1.01	HCG	12	2550	ICSI	15	11	6	2	3	14	9	2
1585	32	Y	6.5	2.48	44	0.3	0.14	27.55	4	300	6	1.5	6.15	337	0.52	4.08	1120	0.71	HCG	12	2700	ICSI	3	3	1	0	0	1	3	0
1587	30	Y	6.84	5.03	32	0.61	5.81	24.77	15	150	6	1.375	2.11	1150	0.69	1.45	3028	0.92	HCG	10	3000	ICSI	12	9	2	0	1	10	9	0
1593	31	Y	4.3	1.92	21	1.26	12.12	20.82	16	112.5	6	1.5	2.3	681	0.6	0.29	7281	1.25	GnRH-a	11	2062.5	IVF	17	16	9	2	1	0	15	0
1594	38	Y	9.6	2.68	32	0.5	1.22	21.48	7	262.5	5	1.25	4.33	361	0.39	2.77	955	0.68	HCG	11	3300	IVF	4	4	2	0	1	0	2	0
1595	28	Y	8.25	5.53	33	0.62	3.42	21.26	16	200	7	0.875	1.51	617	0.61	1.1	5220	1.1	HCG	11	3225	IVF	12	12	6	0	1	0	11	0
1598	29	Y	11.1	5.89	29	0.86	3.11	21.64	10	200	5	1.125	1.26	1322	0.89	0.71	6718	1.89	HCG	13	3525	IVF	15	13	3	0	1	0	11	0
1602	34	Y	13.84	4.41	41	0.52	2.48	22	7	200	6	1.5	3.84	446	0.38	4.71	1826	0.78	HCG	10	2250	IVF	3	3	0	0	0	0	3	0
1603	32	Y	6.58	2.82	39	0.31	5.57	23.63	20	150	6	1.5	1.2	1269	0.17	1.24	6928	1.13	HCG	10	2250	IVF	15	11	10	2	0	0	11	2
1605	25	Y	2.09	3.13	40	0.23	4.96	26.35	16	150	5	0.625	2.3	2789	0.51	1.69	8953	0.96	HCG	9	2025	ICSI	12	12	11	3	1	12	12	0
1606	37	Y	11.3	5.53	38	0.54	0.73	21.51	3	300	5	1.25	5.35	251	0.77	1.25	474	1.11	HCG	10	2250	IVF	4	4	3	0	1	0	4	2
1609	37	Y	6.4	2.18	35	0.61	1.55	26.03	13	262.5	6	0.75	3.52	859	0.53	1.3	3595	1	HCG	10	2625	IVF	12	12	6	1	1	0	10	0
1610	24	Y	7.76	6.41	40	1.93	1.88	26.03	9	225	5	1.125	5.48	479	0.6	2.35	961	0.75	HCG	11	3225	IVF	6	4	2	1	1	0	3	0
1612	20	Y	3.62	3.36	26	1.35	3.02	22.66	16	200	2	0.25	2.65	4388	1.07	1.13	4113	1.13	HCG	8	1035	IVF	18	15	8	2	1	0	15	2
1613	35	Y	10.12	3.05	45	0.28	2.36	23.34	8	200	6	0.75	1.43	433	0.45	1.96	2459	0.58	HCG	10	2250	IVF	6	4	2	1	1	0	2	0
1615	33	Y	9.36	7.29	43	1.16	7.22	19.03	8	150	8	1	1.01	2419	0.74	1.66	7989	1.02	GnRH-a	12	2700	IVF	15	14	8	1	1	0	13	0
1616	29	Y	7.05	9	64	0.33	4.11	18.82	15	150	5	1.125	15.93	1251	0.46	3.57	8213	0.66	GnRH-a	8	2400	IVF	16	14	8	2	2	0	13	0
1617	27	Y	7.3	5.73	25	0.08	8.37	24.01	18	150	6	0.75	1.87	1847	0.18	0.76	6896	0.65	GnRH-a	10	1987.5	IVF	13	9	5	0	1	0	9	0
1619	39	Y	9.3	5.64	43	0.25	0.64	19.81	5	300	5	1.25	2.91	135	0.23	1.74	555	0.47	HCG	9	2025	IVF	3	3	2	0	1	0	3	0
1620	34	Y	7.64	2.3	51	0.82	1.9	21.48	6	225	5	1.125	3.18	706	0.38	2.67	6159	1.71	HCG	9	2700	IVF	7	7	4	2	0	0	6	0
1621	36	Y	8.15	4.24	40	0.39	2.71	18.6	11	200	6	0.75	2.34	1400	0.92	1.74	5256	1.02	HCG	10	3000	ICSI	11	7	3	0	0	9	7	2
1625	32	Y	15.28	5.09	37	0.39	1.79	22.77	5	225	3	0.375	8.6	339	0.5	5.6	808	0.79	HCG	7	2025	ICSI	2	1	0	0	0	1	1	0
1626	30	Y	9.83	9.62	22	0.97	7.62	26.17	20	150	4	1	8.44	291	0.53	4.11	528	0.26	HCG	11	2175	IVF	2	1	1	1	0	0	1	1
1628	32	Y	6.81	2.52	82	0.16	2.5	20.96	8	200	7	1.625	8.19	1637	0.28	2.02	5718	0.56	HCG	11	3300	IVF	6	4	2	0	0	0	4	0
1629	28	Y	6.14	2.86	30	0.54	1.89	24.97	7	225	6	0.75	0.77	1076	0.76	1.03	2464	0.62	HCG	11	3150	IVF	10	9	4	0	0	0	9	0
1633	31	Y	7.21	10.3	43	0.43	3.24	26.3	13	200	4	1	34.3	1730	1.63	1.48	5262	0.61	HCG	9	1800	IVF	16	14	10	0	1	0	14	2
1636	28	Y	7.54	4.34	68	0.41	2.6	21.3	15	200	5	1.125	6.84	1657	0.61	0.7	5734	1.78	HCG	9	2625	ICSI	16	14	7	2	2	15	10	0
1639	29	Y	7.86	5.23	59	0.5	8.16	18.22	22	150	6	1.5	8.05	2312	1.36	0.51	7712	1.59	GnRH-a	10	3000	ICSI	19	13	6	3	2	17	13	0
1641	31	Y	6.44	6.49	70	0.46	12.11	21.8	30	112.5	6	1.5	47.45	1562	0.84	1.46	8532	1.44	GnRH-a	10	2250	IVF	19	15	6	0	1	0	14	0
1643	40	Y	4	2.46	38	0.93	2.48	19.96	13	200	6	0.875	1.24	292	0.74	1.38	2856	0.78	HCG	9	2025	IVF	10	6	4	1	0	0	6	1
1644	26	Y	8.64	10.14	67	0.92	12.95	20.2	18	112.5	6	1.5	8.63	460	0.52	4.47	3001	0.52	HCG	9	1462.5	IVF	12	7	5	3	0	0	5	2
1648	30	Y	6.53	4.77	22	0.49	4.71	20.03	8	150	5	1.125	1.53	613	0.46	0.65	4441	1.54	HCG	10	2850	ICSI	12	8	5	1	0	9	8	0
1649	33	Y	6.48	4.59	23	0.58	2.42	20.51	9	200	6	1.375	5.06	1002	0.69	1.87	4825	1.24	HCG	9	2700	ICSI	12	12	3	0	1	12	12	0
1650	30	Y	6.84	6.18	39.2	0.7	1.18	18.73	6	262.5	6	1.5	1.62	524	0.59	1.19	4642	1.21	HCG	11	3300	IVF	9	9	6	2	0	0	9	2
1651	28	Y	6.91	5.48	64	1.55	3.09	21.48	16	200	6	1.375	10.05	916	1.43	1.55	3948	1.79	HCG	9	2700	IVF	11	10	8	0	0	0	9	0
1653	31	Y	7.09	4.09	37	0.39	1.21	18.73	10	262.5	6	1.5	12.11	1191	1.03	0.67	7073	2.18	GnRH-a	11	2400	IVF	13	11	3	0	0	0	9	0
1654	33	Y	6.44	5.55	39	0.96	10.29	25.03	9	125	6	1.375	3.75	2134	1.14	1.25	8532	1.68	GnRH-a	11	2775	IVF	18	18	6	1	3	0	14	0
1655	31	Y	9.47	5.02	81	0.6	2.96	18.52	8	200	3	0.75	2.01	801	0.48	3.44	1597	1.19	HCG	7	1575	IVF	6	6	4	0	0	0	6	2
1662	34	Y	11.59	4.28	66	0.28	3.25	18.71	7	200	7	1.625	4.75	468	0.38	1.98	3579	1.44	HCG	12	3450	ICSI	7	4	2	0	1	4	4	0
1663	32	Y	6.25	2.64	74	0.55	0.62	19.72	5	300	4	1	6.76	592	0.88	4.34	1869	0.95	HCG	8	1800	ICSI	4	3	3	1	0	4	3	2
1665	28	Y	7.71	2.59	35	0.97	2.58	29.3	13	200	7	1.625	1.19	650	0.85	0.74	2804	1.48	HCG	12	3600	IVF	12	8	2	0	1	0	8	0
1669	23	Y	8.93	6.52	37	0.94	2.7	21.6	9	200	5	1.125	1.65	359	1.04	0.94	2150	0.38	HCG	10	2925	ICSI	12	9	4	0	1	10	9	0
1671	36	Y	9.93	2.2	44	0.2	1.14	22.48	6	262.5	6	0.75	2.33	131	0.15	2.38	753	0.21	HCG	11	3300	ICSI	4	2	2	0	0	4	1	0
1672	26	Y	6.66	3.04	63	0.84	5.63	22.31	25	150	5	1.25	3.67	1275	0.69	2.96	6637	0.7	GnRH-a	8	1800	IVF	12	12	12	3	1	0	12	0
1677	33	N	6.94	4.31	26	0.31	4.19	21.77	7	150	4	0.5	2.18	417	0.67	1.04	2685	1.52	HCG	10	3000	ICSI	6	6	4	0	0	6	6	0
1678	26	N	6.42	6.26	48	0.22	12.4	31.25	16	112.5	6	0.75	5.17	757	0.57	0.9	6672	1.01	HCG	15	3825	IVF	20	20	17	10	3	0	15	0
1679	37	N	9.05	5.01	36	0.34	2.67	21.48	11	225	3	0.375	7.44	1187	0.6	1.74	5212	1.31	HCG	10	2175	IVF	11	7	2	0	1	0	7	0
1682	25	N	7.96	5.42	33	0.4	2.47	21.48	6	225	4	0.5	1.14	301	0.65	1.81	2668	1.85	HCG	9	2475	IVF	7	6	2	0	0	0	6	0
1683	39	N	6.54	3.81	30	1.16	3.97	21.11	14	150	6	0.75	8.66	820	0.53	1.69	6304	2.37	GnRH-a	11	2925	ICSI	14	10	6	0	1	11	10	0
1684	33	N	6.63	5.13	27	0.37	1.37	18.82	8	225	4	0.5	4.21	1617	1.16	2.08	5298	2.91	HCG	11	4125	IVF	7	7	4	0	0	0	7	0
1685	32	N	8.16	5.11	29	0.64	5.22	22.49	11	150	4	0.5	5.2	850	0.52	1.65	4692	1.23	GnRH-a	10	3000	ICSI	16	7	6	0	0	14	7	0
1686	36	N	6.58	3.42	16	0.53	2.13	22.04	7	225	5	0.625	2.15	774	0.61	2.74	2624	0.69	HCG	12	3450	ICSI	8	7	4	0	1	7	7	0
1687	27	N	6	7.61	31	0.94	4.84	21.48	20	150	5	0.625	12.56	1069	1.16	2.1	5074	1.51	GnRH-a	11	2362.5	IVF	13	8	2	0	0	0	8	0
1688	28	N	8	4.03	23	0.82	11	21.19	9	112.5	5	0.625	2.94	753	0.46	1.28	5875	1.27	GnRH-a	10	1725	IVF	16	14	10	1	1	0	13	0
1691	25	N	6.74	3.37	48	0.29	2.47	21.48	9	225	3	0.375	3.97	1368	1.01	0.99	2554	1.7	HCG	9	2700	ICSI	6	6	6	0	0	4	6	0
1692	26	N	7.41	2.8	43	0.76	9.39	25.34	13	112.5	4	0.5	4.32	1872	1.8	1.09	9678	2.1	GnRH-a	11	2700	IVF	19	14	6	0	2	0	14	0
1693	38	N	6.9	4.27	22	0.22	1.62	18.37	12	225	5	0.625	7.11	2776	1.85	0.81	9678	1.94	GnRH-a	11	3000	IVF	12	10	6	0	1	0	10	0
1694	33	N	8.35	5.29	29	0.39	2.64	22.04	13	225	6	0.75	12.54	1403	0.76	0.48	9678	1.08	GnRH-a	12	2325	IVF	21	18	10	7	2	0	18	0
1695	26	N	4.61	5.04	40	0.51	4.4	20.2	17	150	5	0.625	3.71	4852	0.78	1.39	5748	1.24	GnRH-a	10	1500	IVF	13	10	6	0	1	0	10	0
1696	31	N	8.05	3.18	34.6	0.99	0.83	21.48	13	262.5	3	0.375	6.35	1666	0.74	0.54	3891	0.96	HCG	12	3600	ICSI	10	6	2	0	1	7	6	0
1697	28	N	7.92	2.48	78	0.68	2.56	24.84	10	225	5	0.625	1.59	1150	1.28	0.52	9678	3.27	GnRH-a	12	3000	ICSI	20	11	4	0	1	17	11	0
1699	25	N	6.25	4.25	88	1.34	12.17	21.88	20	112.5	4	0.5	2.85	1722	0.9	1.87	4750	0.86	GnRH-a	9	1200	ICSI	4	2	2	0	0	3	2	0
1700	24	N	5.09	4.06	27	0.7	8.37	23.62	18	112.5	1	0.125	1.48	5160	1.89	0.42	8747	0.97	GnRH-a	11	1380	ICSI	15	8	6	1	0	15	8	2
1701	27	N	6.79	3.86	31	0.71	7.19	20.44	17	125	1	0.125	3.36	2340	0.96	0.74	5010		HCG	8	1500	IVF	13	9	2	0	4	0	9	0
1702	28	N	3.88	10.34	82	0.67	12.18	21.48	8	112.5	7	0.875	10.81	842	1.59	0.3	3113	2.86	HCG	10	4725	ICSI	14	12	6	1	1	14	12	0
1703	29	N	8.26	3.92	38	0.9	3.1	21.48	9	200	5	0.625	2.05	202	0.25	2.5	2739	0.71	HCG	11	3225	IVF	7	6	3	1	0	0	6	0
1707	34	N	7.85	4.9	51	0.69	5.82	20.7	12	150	3	0.375	7.05	1240	2.46	0.86	4830	3.42	GnRH-a	12	2812.5	ICSI	22	16	5	0	1	22	16	0
1708	31	N	5.15	5.26	30	0.84	4.35	23.51	12	150	3	0.375	4.26	1015	0.84	2.04	7112	1.12	GnRH-a	9	2025	IVF	18	15	3	0	1	0	15	0
1709	26	N	5.27	3.3	26	0.3	1.83	33.2	6	225	3	0.75	17.39	794	2.17	0.61	1948	0.95	HCG	13	4875	IVF	12	8	2	0	0	0	7	0
1711	30	N	5.67	2.53	29	0.62	13.3	23.44	14	112.5	4	0.5	5.47	1405	0.96	1.39	8048	0.94	GnRH-a	10	3000	IVF	15	12	5	0	1	0	12	0
1713	34	N	6.53	7.97	67	0.87	7.88	20.7	11	112.5	1	0.25	4.89	1453	5.2	1.74	1633	6.54	GnRH-a	12	3225	ICSI	4	4	3	0	0	4	4	0
1714	32	N	7.13	3.37	29	0.59	2.54	23.62	15	225	5	0.625	4.16	888	0.71	6.64	5840	1.25	HCG	10	2850	IVF	9	8	4	0	1	0	8	0
1716	31	N	6.69	2.24	13	0.6	2.13	20.7	7	225	3	0.375	4.14	990	0.58	2.23	3510	0.92	GnRH-a	14	4725	IVF	12	10	4	0	1	0	8	0
1717	22	N	10.75	3.91	19	0.41	1.87	22.1	14	225	1	0.125	1.85	1481		2.55	3870	1	HCG	9	2700	IVF	7	7	3	0	0	0	7	0
1718	25	N	9.4	5.19	36	1.42	6.14	18.67	18	125	6	0.75	3.18	1524	1.07	0.95	5189	1.08	GnRH-a	13	1950	IVF	12	11	6	1	1	0	11	0
1719	29	N	6.68	2.27	50	0.26	3.79	23.62	11	200	4	0.5	1.89	1019	1.25	0.21	4980	2.15	GnRH-a	11	2475	IVF	14	12	5	0	1	0	12	0
1721	34	N	6.72	6.83	45	0.18	11.11	20.32	20	112.5	3	0.375	6.01	6211	1.13	0.76	6241	1.35	GnRH-a	12	1200	IVF	9	6	2	0	1	0	6	0
1723	35	N	7.81	2.62	38	0.44	2.98	23.14	9	200	5	0.625	8.15	821	0.82	0.57	4155	1.62	HCG	12	3600	IVF	11	10	5	0	1	0	10	0
1724	27	N	5.25	1.95	17	0.57	6.62	24.01	17	125	3	0.375	1	789	0.97	0.96	6174	1.36	GnRH-a	11	1875	IVF	12	9	5	1	1	0	9	0
1725	38	N	11.56	2.84	44	0.65	0.76	22.04	2	262.5	4	1	17.84	555	0.88	6.08	680	1.56	HCG	8	1425	IVF	2	2	1	0	1	0	2	0
1726	32	N	6.87	6.48	60	1.25	3.57	23.62	15	200	6	0.75	1.57	537	0.41	1.14	6234	2.49	GnRH-a	11	2625	IVF	18	16	6	0	1	0	16	0
1727	29	N	8.59	5.61	46	0.61	4.55	19.1	14	150	4	0.5	3.74	522	0.54	5.96	5274	1.09	GnRH-a	9	1800	IVF	11	9	6	2	1	0	9	0
1728	25	N	6.37	4.3	15	0.83	7	21.48	14	125	2	0.5	4.77	2112	2.29	0.79	2458	1.45	GnRH-a	8	1500	IVF	14	12	5	1	1	0	11	0
1732	29	N	5.13	3.49	39	0.56	3.37	18.37	8	200	4	0.5	13.25	2990	1.28	2	6835	2.07	HCG	10	2700	IVF	14	13	6	0	2	0	13	0
1733	34	N	6.34	1.96	26	0.46	0.98	23.8	10	225	5	0.625	4.2	1332	0.6	0.37	2449	1.5	HCG	12	3600	IVF	9	8	2	0	1	0	7	0
1734	34	N	10.13	2.88	16	0.39	0.52	22.6	11	300	3	0.75	5.02	1440	0.81	0.87	4940	1.05	GnRH-a	12	3600	IVF	10	5	0	0	0	0	5	0
1737	28	N	7.63	7.76	35	0.56	2.35	22.04	12	225	5	0.625	1.71	386	0.72	0.79	4239	0.93	HCG	11	2587.5	IVF	10	10	9	1	1	0	10	0
1738	32	N	8.25	7.71	58	0.91	2.84	18.43	13	200	4	1	15.51	1988	2.44	1.16	9712	3.18	GnRH-a	9	1687.5	ICSI	19	10	3	0	1	16	10	0
1741	33	N	7.06	4.4	25	0.39	4.36	21.48	15	150	2	0.25	1.14	3279	1.12	0.33	7490	2.53	GnRH-a	11	2475	IVF	17	15	7	1	2	0	15	0
1742	35	N	6.11	2.29	73	0.34	0.97	21.48	8	225	4	0.5	1.94	540	0.31	0.58	3469	0.83	HCG	9	2025	ICSI	10	10	2	0	1	10	10	0
1743	36	N	7.78	4.1	54	0.26	1.53	19.53	11	225	3	0.75	1.11	2792	0.68	0.41	7256	0.93	GnRH-a	11	3300	IVF	11	10	2	0	1	0	10	0
1744	28	N	8.42	5.9	82	0.59	3.54	21.48	14	200	3	0.375	4.82	1096	0.84	0.5	4884	1.84	GnRH-a	9	1875	IVF	12	11	10	2	1	0	11	0
1746	26	N	9.94	0.53	67	0.46	2.96	25.91	11	200	3	0.375	2.11	164	0.57	2.84	750	0.38	GnRH-a	11	3112.5	ICSI	4	3	1	0	0	3	3	0
1747	31	N	5.48	3.46	36	0.77	3.73	19.95	9	200	4	0.5	2.81	595	0.46	4.71	4063	0.98	HCG	9	2025	IVF	13	12	2	0	2	0	12	2
1749	32	N	7.14	6.67	62	0.64	4.84	22.83	15	150	4	0.5	3.37	840	0.74	0.65	2646	1.51	GnRH-a	9	2700	IVF	13	12	3	0	1	0	12	0
1750	36	N	9.19	3.04	41	0.33	4.46	29.3	8	150	3	0.375	3.1	828	0.45	2.32	1510	0.5	HCG	11	4125	IVF	6	6	3	0	1	0	6	2
1751	26	N	6.52	8.08	29	1.96	3.84	21.48	20	150	1	0.25	5.12	3871	0.65	2.32	8434	1.32	GnRH-a	8	1800	IVF	19	10	5	1	1	0	10	0
1752	33	N	5.4	4.89	37	0.41	6.63	26.04	10	125	8	1	2.14	574	0.25	0.73	5889	2.78	HCG	13	3150	IVF	21	18	6	0	2	0	15	0
1753	30	N	6.18	3.19	37	0.29	5.32	20.45	12	150	4	0.5	5.5	2036	1.27	0.72	4857	1.94	HCG	9	2025	ICSI	11	7	3	0	0	7	7	0
1756	28	N	7.76	2.28	26	0.27	2.06	23.62	13	225	5	0.625	2.52	490	0.58	2.14	3462	1.06	HCG	10	2550	IVF	10	9	4	0	1	0	9	0
1761	28	N	4.99	2.79	57	1.47	4.56	21.48	14	150	1	0.125	3.88	2230	2.91	0.91	3570	2.27	HCG	8	1500	IVF	19	10	3	1	2	0	10	0
1762	33	N	7.99	3.2	86	0.47	2.61	18.36	14	225	4	0.5	3.91	1138	1	2.21	7850	1.58	HCG	9	2025	ICSI	10	10	6	1	1	10	10	0
1764	29	N	10.84	5.93	56	0.33	0.96	21.34	12	225	3	0.375	7.59	986	0.75	3.15	2274	0.92	HCG	10	2250	IVF	5	5	3	0	1	0	5	1
1767	26	N	6.3	8.59	40	0.34	4.03	26.81	20	150	4	1	22.11	1038	0.86	2.85	4895	1.13	HCG	12	2925	IVF	17	12	5	0	1	0	12	0
1770	30	N	6.14	2.27	69	0.82	7.97	18.82	20	112.5	1	0.125	1.69	987	0.75	1.83	4987	1.29	HCG	8	1350	IVF	11	10	3	1	0	0	9	0
1771	34	N	8.38	3.62	37	1.47	4.4	21.09	12	150	2	0.25	8.57	2054	1.25	1.72	4921	2.08	HCG	11	2925	IVF	9	9	3	1	0	0	9	0
1772	33	N	8.01	4.19	34	0.33	1.09	21.64	8	225	1	0.25	9.52	389	1.08	2.68	500	0.57	HCG	9	2700	IVF	2	2	0	0	0	0	2	0
1773	31	N	5.26	2.08	26	1.27	3.62	19.63	13	200	2	0.25	2.83	980	1.38	1.19	1140	0.99	HCG	9	2025	IVF	5	3	1	0	0	0	3	1
1775	40	N	7.61	4.57	35	0.4	4.03	21.08	12	150	1	0.25	11.69	2838	1.01	1.18	4305	0.65	HCG	10	2250	IVF	12	9	4	1	1	0	9	2
1776	33	N	5.8	3.97	47	0.54	1.26	21.48	11	225	4	1	11.98	1678	0.64	1.79	4376	1.02	HCG	9	2700	IVF	14	9	3	0	1	0	9	0
1777	29	N	4.31	2.27	24	0.99	5.24	20.31	8	150	6	0.75	1.83	1166	0.6	0.16	6563	0.62	HCG	11	2362.5	IVF	15	15	12	2	2	0	15	0
1783	38	N	6.68	3.72	31	0.3	1.02	19.38	9	225	4	0.5	5.04	517	0.27	3.26	2270	1.56	HCG	8	2400	IVF	7	7	1	0	0	0	7	0
1784	35	N	6.75	4.3	31	0.84	7.84	21.48	10	112.5	4	0.5	2.69	2324	0.53	0.57	4992	1.03	GnRH-a	11	3300	IVF	26	23	5	0	1	0	23	0
1785	27	N	6.92	3.67	50	0.9	3.37	20.66	10	200	4	0.5	4.38	1330	1.27	1.31	5736	1.93	HCG	11	2250	ICSI	20	17	7	4	1	18	17	0
1786	29	N	6.67	3.74	47	0.65	6.98	23.31	10	125	4	0.5	22.37	2138	1.46	1.25	8635	1.74	GnRH-a	9	1725	IVF	11	10	7	3	1	0	10	0
1787	27	N	6.52	2.11	45	0.72	3.58	20.9	12	200	4	1	2.12	509	0.27	2.11	2741	1.04	HCG	10	2550	IVF	14	12	8	3	2	0	12	0
1788	36	N	7.34	3.03	24	0.27	1.35	21.48	8	225	3	0.375	1.71	598	0.61	2.11	1459	1.36	HCG	8	2400	ICSI	6	4	3	0	0	5	4	2
1790	30	N	6.24	3.62	46	0.64	5.71	18.03	20	150	3	0.375	1.85	1907	1.06	0.08	4802	2.44	HCG	10	1950	ICSI	16	13	8	1	2	13	13	0
1791	32	N	7.03	3.54	51	0.52	3.34	26.04	12	200	4	1	14.92	1775	1.11	1	6456	0.97	HCG	11	2475	IVF	7	6	3	0	0	0	6	0
1792	32	N	8.3	1.35	38	0.28	4.14	26.67	12	150	3	0.375	2.35	585	0.52	4.24	2474	1.06	HCG	11	3600	ICSI	7	6	2	0	0	6	6	2
1793	28	N	8.91	1.94	51	0.39	0.35	24.46	3	300	2	0.25	1.26	241	0.36	2.51	391	0.48	GnRH-a	10	2100	IVF	1	1	1	0	0	0	1	0
1794	26	N	6.59	3.24	17	0.57	3.8	22.86	12	150	3	0.375	3.41	2478	0.41	1.03	9600	1.02	GnRH-a	9	2025	IVF	17	15	6	1	1	0	15	0
1795	29	N	4.9	3.15	51	5.75	3.11	20.93	12	200	4	0.5	7.71	1980	1.14	0.63	6510	1.51	GnRH-a	9	2025	IVF	14	12	5	0	2	0	12	0
1796	40	N	25.86	7.72	18	0.81	0.21	19.53	4	300	2	0.5	30	236	1.3	4.43	308	1.72	HCG	15	3375	IVF	0	0	0	0	0	0	0	0
1797	35	N	6.05	6.15	33	1.2	8.67	21.5	13	112.5	7	1.75	17.13	1307	0.79	0.99	9600	2.88	GnRH-a	12	2400	IVF	25	17	5	0	1	0	16	0
1799	39	N	7.8	1.92	51	0.8	5.43	22.94	8	150	3	0.375	7.38	1429	1.45	0.78	5342	1.45	HCG	12	3600	IVF	10	10	6	2	1	0	10	0
1800	27	N	5.43	4.14	63	1	2.71	20.2	17	200	5	0.625	1.73	1164	0.36	0.83	6396	2.05	GnRH-a	10	3000	ICSI	15	13	5	0	1	12	13	0
1801	34	N	6.91	3.17	36.57	0.78	3.19	23.62	9	200	5	0.625	3.11	1019	0.7	1.65	7908	1.29	HCG	9	2700	ICSI	9	9	4	0	0	9	9	2
1802	37	N	8.08	4.92	56	1.08	1.25	20.58	6	225	5	0.625	2.29	348	0.92	1.31	3534	2.8	HCG	11	3825	IVF	7	6	2	0	0	0	6	0
1803	31	N	8.18	3.44	48	0.64	1.73	22	11	225	2	0.25	2.56	621	0.93	1.6	4697	3.06	HCG	10	2250	IVF	16	12	10	2	1	0	11	0
1804	39	N	9.38	6.51	31	0.46	3.09	32.65	20	200	6	1.5	2.77	702	0.14	3.26	3047	4.08	HCG	12	3525	IVF	14	7	3	0	1	0	7	0
1805	24	N	8.5	3.05	52	1.32	0.76	22.06	6	262.5	4	0.5				2.35	2226	1.48	HCG	12	3075	IVF	7	6	5	0	0	0	5	1
1806	29	N	7.24	3.7	26	0.47	6.51	22.03	13	125	4	0.5	3.63	1914	0.78	1.15	9600	1.59	GnRH-a	12	3300	IVF	17	14	7	0	1	8	14	0
1808	27	N	7.69	5.35	30	0.39	3.38	21.26	13	200	6	1.5	1.58	561	0.37	1.45	5980	1.67	HCG	10	1875	ICSI	16	13	4	0	1	14	13	0
1809	27	N	8.97	5.15	77	0.33	4.05	21.38	13	150	5	1.25	6.38	689	0.71	3.17	3432	0.87	HCG	10	3000	ICSI	10	8	3	0	0	8	8	2
1810	39	N	9.12	4.14	33	0.97	1.49	21.48	5	225	3	0.375	2.75	767	0.76	1.81	2405	1.06	HCG	7	1575	IVF	5	5	4	0	1	0	5	2
1811	30	N	5.9	6.81	52	1.08	4.52	20.96	9	150	5	0.625	7.74	1457	0.89	1.02	4838	1.71	HCG	10	3000	IVF	14	11	6	1	1	6	11	2
1813	36	N	9.67	3.61	20	0.34	1.97	21.83	10	225	5	0.625	3.01	984		0.32	1805	0.59	HCG	17	5100	IVF	5	3	0	0	1	0	3	0
1814	34	N	8.56	2.66	19	0.19	0.88	22.77	4	262.5	3	0.375	1.34	1003	0.42	0.88	4417	1.19	GnRH-a	9	2700	IVF	6	4	2	0	0	0	4	0
1816	31	N	4.57	2.15	53	0.61	13.62	25.04	20	112.5	3	0.375	5.88	4245	0.71	2.96	9600	1.02	GnRH-a	9	1687.5	IVF	19	14	7	0	2	0	14	0
1817	38	N	6.4	1.16	42	0.37	1.54	24.03	12	225	1	0.125				0.48	4619	1.56	HCG	10	3000	IVF	11	5	3	0	1	0	4	0
1818	23	N	6.11	3.82	70	2.01	4.22	18.34	16	150	4	0.5	6.04	1819	0.88	0.97	8532	1.3	GnRH-a	9	1837.5	IVF	16	14	9	1	1	0	14	0
1819	25	N	6.42	6.26	45	0.32	6.09	22.07	9	125	1	0.25	6.57	532	1.36	4.72	2843	1.88	HCG	10	2625	IVF	17	15	7	4	2	0	15	1
1820	35	N	7.32	1.86	28.25	0.56	0.65	22.04	6	300	3	0.75	10.09	1041	1.39	0.96	1501	0.73	HCG	10	3000	IVF	9	9	6	2	1	0	9	0
1821	30	N	7.84	6.36	75	0.4	4.77	30.85	20	150	4	1	11.48	1672	1.92	1.23	6419	4.83	GnRH-a	11	3000	IVF	18	13	9	2	1	0	13	0
1822	29	N	6.4	3.44	32	0.34	1.92	20.7	4	225	3	0.75	2.5	948	0.47	1.13	2337	0.72	HCG	10	2250	IVF	7	6	4	0	0	0	6	0
1825	27	N	7.2	5.19	39	0.92	2.51	22	6	225	3	0.75	8.99	1570	1.2	0.81	6296	1.23	HCG	11	2775	IVF	11	9	5	0	0	0	9	2
1826	39	N	6.05	2.49	50	0.47	0.6	20.31	7	300	3	0.375	3.5	543	1.29	3.57	1307	1.11	HCG	10	3000	IVF	5	4	2	0	0	0	4	2
1827	34	N	11.77	2.65	49	1	2.14	19.72	4	225	1	0.125	6.01	1254	0.57	4.44	4486	0.8	HCG	11	3300	IVF	5	4	2	0	0	0	4	2
1828	30	N	9.62	4.39	21	0.62	1.45	20.94	8	225	3	0.375	3.35	553	0.94	4.49	1518	1	HCG	9	2700	IVF	6	6	4	0	1	0	6	0
1829	31	N	6.9	1.79	44	1.11	2.25	28.39	6	225	1	0.25	3.55	949	1.04	0.76	947	1.07	HCG	11	3675	IVF	5	4	1	0	0	0	4	0
1831	30	N	8.26	4.44	43	0.62	1.99	23.92	10	225	4	1	9.16	1807	0.75	1.2	7971	1.86	HCG	12	3600	IVF	11	7	2	1	0	0	6	1
1833	40	N	6.57	5.45	58	1.02	1.56	21.48	10	225	4	0.5	6.19	1872	1.07	0.88	5536	1.55	HCG	13	3900	IVF	10	8	4	0	1	0	8	2
1834	31	N	6.22	2.89	38	0.95	4.4	22.04	4	150	3	0.75	17.13	1404	0.51	2.25	3952	0.52	HCG	9	1800	IVF	7	2	2	0	0	0	2	0
1848	28	N	4.73	3.8	28	0.81	6.03	24.46	13	150	1	0.25	1.34	7098	2	0.3	9600	2.39	GnRH-a	11	2925	IVF	23	18	2	0	2	0	15	0
1850	38	N	5.03	1.78	30	0.76	2.83	24.84	15	200	1	0.125	2.97	3594	0.98	0.61	8866	1.29	HCG	9	2325	IVF	17	14	6	0	1	0	14	2
1852	32	N	4.9	1.98	34	0.79	4.6	20.96	17	150	2	0.5	8.09	7093	2.13	1.37	9600	0.93	GnRH-a	8	1500	IVF	23	18	8	1	2	0	18	0
1853	28	N	4.28	7.76	32	0.65	9.15	17.33	20	112.5	6	1.5	15.14	1899	1.09	1.64	9600	1.73	GnRH-a	10	1575	IVF	25	17	16	5	1	0	17	0
1857	27	N	8.25	4.58	36	0.45	2.11	20.5	10	225	1	0.25	3.93	1545	0.75	0.72	2098	0.55	HCG	8	3000	ICSI	8	6	0	0	0	8	6	0
1858	37	N	10.92	4.14	39	0.71	0.75	22.66	3	262.5	3	0.375	4.25	447	1.26	4.03	1373	1.49	HCG	8	1800	IVF	3	3	0	0	1	0	3	0
1860	32	N	7.14	3.87	13	0.55	1.95	28.58	10	225	4	0.5	4.61	967	0.56	1.59	3837	1.17	HCG	11	4575	IVF	12	8	5	2	1	0	8	0
1861	35	N	18.48	10.75	25	0.8	5.21	24.11	13	150	2	0.5	10.75	1631	0.8	1.98	7127	1.27	GnRH-a	10	2625	IVF	20	14	2	0	1	0	14	0
1862	30	N	5.79	6.57	46	0.52	14.73	20.28	17	112.5	4	0.5	6.12	1360	0.91	4.99	9138		GnRH-a	9	1950	ICSI	16	13	7	0	1	13	13	0
1863	40	N	8.53	2.74	43	0.36	3.12	20.57	3	200	2	0.5	6.2	611	0.3	4.01	1117	0.37	HCG	8	1800	ICSI	4	1	1	1	0	2	1	0
1865	37	N	6.94	1.37	40	0.34	1.63	22.86	5	225	5	0.625	1.4	361	0.14	1.41	807	0.32	HCG	12	2700	IVF	5	4	2	2	1	0	4	0
1866	37	N	9.52	8.82	27	0.62	0.33	19.56	7	300	5	1.25	9.25	611	0.46	4.34	2260	1	HCG	17	4725	IVF	5	1	0	0	0	0	1	0
1867	27	N	8.84	8.81	56	0.25	4.56	29.24	20	150	1	0.25	7.36	995	0.58	2.26	1947	0.48	HCG	8	1950	IVF	6	4	0	0	0	0	4	0
1870	30	N	7.76	7.54	65	0.5	4	20.7	20	150	6	1.5	10.29	2661	1.1	1.19	9600	1.45	GnRH-a	11	2025	ICSI	19	16	14	3	1	18	16	0
1871	34	N	10.64	2.13	27	0.35	0.23	26.89	3	300	2	0.5	1.93	331	0.9	0.79	447	0.28	HCG	9	2025	IVF	3	1	1	0	0	0	1	0
1872	29	N	4.66	2.5	21	1.5	6.6	20.2	11	125	1	0.125	1.29	366	1.18	0.18	810	1.63	HCG	12	2700	IVF	15	12	5	0	1	0	11	0
1873	36	N	8.47	0.8	33	0.73	0.74	21.26	4	262.5	4	1	1.63	356	0.66	2.82	1301	0.57	HCG	9	2025	IVF	6	4	1	0	0	0	4	0
1876	25	N	7.25	5.28	33	0.4	5.78	23.39	15	150	4	0.5	2.63	253	0.68	1.7	1526	1.03	HCG	11	2850	IVF	8	5	3	1	0	0	5	0
1877	35	N	6.11	3.73	44	0.63	4.08	21.8	12	150	6	0.75	4.19	1050	0.6	0.66	2389	0.72	HCG	12	2700	ICSI	15	6	4	2	0	11	6	0
1879	27	N	6.86	2.48	48	0.61	3.33	25.39	15	200	3	0.375	2.73	1128	0.27	2.02	6398	1.67	HCG	11	2925	IVF	16	15	12	3	1	0	15	2
1881	31	N	9.15	4.92	41	0.58	1.83	17.99	6	225	6	0.75	1.48	381	0.31	1.14	2567	0.62	HCG	11	3300	ICSI	10	5	1	0	0	7	5	0
1882	38	N	12.34	2.22	23	0.133	0.408	19.23	9	300	6	0.75	3.47	547	0.2	2.76	2757	0.88	HCG	10	2250	IVF	4	2	0	0	0	0	2	0
1884	33	N	9.49	3.6	58	0.63	2.02	19.56	8	225	5	1.25	7.56	573	0.86	2.08	1470	1.65	HCG	10	2475	IVF	7	6	2	0	0	0	6	2
1886	37	N	5.59	2.75	35	0.34	7.46	20.52	15	125	5	1.25	5.05	1223	0.92	1.01	5558	0.87	GnRH-a	10	2475	IVF	18	15	6	0	1	0	15	0
1887	36	N	5.99	3.6	67	0.59	4.94	23.71	18	150	4	0.5	3.8	1840	0.81	2.09	9600	1.66	GnRH-a	10	1995	IVF	19	18	12	0	1	0	18	0
1888	34	N	11.77	2.65	49	1	2.14	19.72	5	225	1	0.125	8	809	0.48	3.24	1840	0.74	HCG	10	1725	IVF	6	6	4	0	0	0	6	0
1889	31	N	5.97	2.87	19	0.63	4.86	23.23	15	150	3	0.375	8.86	1040	0.86	0.74	4923	1.47	GnRH-a	9	1912.5	IVF	14	13	6	1	1	0	13	0
1892	24	N	9.23	6.07	47	0.83	2.58	23.66	12	225	5	0.625	3.86	2684	1.7	0.63	9600	2.23	GnRH-a	11	3675	IVF	16	11	7	0	1	0	11	0
1893	29	N	6.44	2.81	39	0.62	2.26	22.27	16	225	5	0.625	1.87	246	0.49	1.66	1582	1.22	HCG	10	3000	IVF	7	7	2	1	1	0	6	0
1894	30	N	6.38	4.08	33	0.31	5.57	20.7	18	150	2	0.5	7.87	1763	0.7	2.94	2526	0.78	HCG	11	2512.5	IVF	13	11	7	2	1	0	11	1
1895	25	N	5.35	5.59	48	0.59	6.32	22.03	12	125	3	0.375	5.7	2115	0.91	0.32	3224	1.44	GnRH-a	11	2475	IVF	15	15	12	4	1	0	10	0
1898	29	N	5.34	4.74	71	0.6	5.42	22.15	15	150	9	2.25	13.23	1470	0.87	2.03	6838	1.01	HCG	9	2475	IVF	13	12	7	4	2	0	12	0
1899	25	N	5.4	3.52	71	0.5	1.87	15.24	15	225	3	0.75	4.79	1008	1.11	0.77	6085	1.76	GnRH-a	9	1500	IVF	11	7	5	3	0	0	7	0
1900	36	N	9.48	3.54	48	1.43	1.34	18.43	6	225	3	0.375	3.64	545	0.82	1.68	1243	0.97	GnRH-a	8	2400	ICSI	4	2	2	0	0	3	2	0
1902	39	N	12.37	4.45	42	0.55	2.45	23.44	10	225	3	0.375				3.6	1454	1.41	HCG	11	3750	IVF	13	9	3	1	0	0	9	0
1903	31	N	10.15	3.76	54	0.84	2.3	18.44	10	225	3	0.75	3.26	785	1.04	1.8	2008	1.05	HCG	8	1800	IVF	6	4	2	0	0	0	4	2
1905	39	N	7.03	4.76	52	0.95	1.46	19.1	5	225	1	0.25	16.82	770	2.87	0.92	3159	5	HCG	14	4650	IVF	6	4	1	0	1	0	3	0
1907	31	N	6.33	4	47	0.56	3.06	18.67	7	200	4	0.5	3.74	1123	1.46	1.94	6436	1.46	HCG	10	2250	ICSI	11	8	2	0	1	9	8	0
1909	31	N	4.1	3.23	64	0.51	5.37	31.25	19	150	4	0.5	0.99	348	0.21	1.02	6192	1.8	GnRH-a	10	2625	IVF	18	14	1	0	1	0	14	0
1910	39	N	6.4	1.16	42	0.37	1.54	24.03	13	225	3	0.375	1.67	1009	0.53	0.59	5126	0.95	HCG	9	2550	ICSI	14	12	6	2	2	14	11	2
1914	39	N	17.98	4.58	30	0.55	0.21	24.84	3	300	4	0.5	6.4	150	0.77	2.46	289	0.59	GnRH-a	7	1575	IVF	1	1	0	0	0	0	1	0
1915	37	N	4.99	4.6	35	0.42	7.62	21.48	20	125	3	0.75	15.54	1523	0.97	1.98	2944	1.54	HCG	9	2100	IVF	11	7	1	0	0	0	7	0
1916	28	N	6.08	2.73	50	0.27	3.46	21.72	14	200	3	0.75	2.28	1632	0.84	0.4	8569	1.27	GnRH-a	11	2850	IVF	18	14	7	0	1	0	14	0
1917	27	N	8.21	4.79	36	1.15	7.77	18.43	16	112.5	4	1	1.89	2541	1.64	1.65	7876	2.07	GnRH-a	8	1500	IVF	18	18	4	0	2	0	15	0
1918	32	N	7.19	2.53	17	0.49	1.7	21.48	10	225	3	0.75	1.08	604	0.83	1.54	2175	0.92	HCG	9	2550	ICSI	6	2	0	0	1	3	2	0
1919	26	N	9.16	8.98	57	0.35	3.13	20.96	19	200	3	0.75	3.47	436	0.31	3.58	1855		HCG	8	1348.5	IVF	7	6	2	0	0	0	6	1
1920	31	N	12.47	3.05	68	0.28	0.66	20.57	4	300	4	1	1.23	257	0.35	1.71	736	0.31	HCG	8	2400	ICSI	3	2	0	0	0	2	2	0
1921	36	N	8.52	5.91	57	0.66	2.45	24.03	7	225	4	1	4.83	372	0.43	3.9	2019	0.69	HCG	9	2400	IVF	7	4	1	0	0	0	4	0
1922	38	N	8.04	2.76	55	0.43	2.11	22.22	8	225	3	0.75	4.73	537	0.78	3.98	1504	1.08	HCG	8	1800	IVF	4	4	2	0	0	0	2	0
1923	33	N	9.53	5.45	23	0.39	4.62	18.38	8	150	1	0.25	2.92	1437	0.95	0.6	2111	0.71	HCG	11	2175	ICSI	9	4	1	0	0	5	4	0
1924	28	N	7.25	2.78	11	0.55	1.16	19.84	8	225	1	0.125	1.84	480	0.61	0.22	790	0.73	HCG	11	3225	IVF	10	8	2	0	0	0	7	0
1925	32	N	6.21	2.99	40	0.24	1.11	21.3	11	225	5	1.25	1.66	400	0.24	1.32	1588	0.91	HCG	10	2250	IVF	7	5	2	0	1	0	5	0
1926	32	N	5.65	3.39	53	1.41	5.42	22.6	19	150	5	1.25	6.87	1735	1.69	0.74	9210	2.01	HCG	10	1875	ICSI	16	12	3	0	1	14	12	0
1927	35	N	5.31	9.78	54	0.35	6.36	19.53	18	125	5	0.625	4.58	577	0.66	1.17	5400	1.66	GnRH-a	10	1312.5	IVF	18	15	4	0	1	0	15	0
1928	30	N	5.7	4.26	51	0.53	0.96	27.22	8	262.5	3	0.75	1.74	145	0.78	2.96	524	0.6	HCG	10	3750	IVF	4	3	1	0	0	0	3	0
1930	35	N	8.15	4.17	72	0.6	4.78	22.04	12	150	3	0.75	2.13	631	0.69	2.33	3302	0.77	HCG	8	1620	ICSI	7	4	2	0	0	4	4	2
1931	33	N	6.43	2.86	57	0.58	0.81	20.2	15	262.5	2	0.5	6.64	1520	1.21	0.61	2797	1.62	HCG	9	1905	ICSI	10	7	4	1	0	8	7	0
1933	40	N	7.23	2.79	60	0.27	1.73	20.57	8	225	3	0.75	8.02	1199	0.85	1.72	2086	1.06	HCG	10	3000	IVF	7	6	1	0	0	0	6	0
1935	28	N	4.64	4.46	85	0.26	6.15	19.47	15	125	3	0.75	4.49	3951	1.44	0.55	6126	1.23	GnRH-a	10	1905	IVF	13	11	2	1	1	0	11	0
1937	32	N	9.52	3.49	58	1.01	2.13	20.51	12	225	3	0.375	1.69	487	0.78	2.55	4886	1.94	HCG	9	2025	IVF	15	12	3	1	1	0	12	0
1939	35	N	6.43	4.37	50	0.38	6.62	24.8	9	125	3	0.75	2.65	2278	1	0.56	9600	1.37	GnRH-a	10	2250	IVF	24	15	11	4	1	0	15	0
1940	31	N	9.57	3.4	38	0.22	2.38	19.88	11	225	3	0.75	5.73	1042	0.5	0.91	4775	1.2	HCG	10	2700	IVF	11	7	3	1	1	0	7	2
1941	26	N	8.36	5.66	33.06	0.26	0.96	22.67	13	262.5	3	0.75	6.94	819	2.08	0.4	2708	1.88	HCG	12	3450	IVF	7	6	2	0	1	0	4	0
1943	31	N	7.66	3.66	37	0.81	1.51	18.52	14	225	7	0.875	1.21	547	0.46	0.39	7028	1.67	GnRH-a	12	2775	ICSI	14	8	1	0	2	11	8	0
1944	36	N	9.18	4.44	82	0.75	1.27	20.76	7	225	3	0.375	3.02	400	0.36	2.58	1891	0.69	HCG	10	3000	IVF	2	2	1	0	0	0	0	0
1945	33	N	8.76	4.92	69	1.12	0.48	20.76	8	300	3	0.75	2.8	1100	1.03	0.96	1598	0.66	HCG	10	3000	IVF	8	5	2	0	1	0	2	0
1946	35	N	6.17	4.41	46.07	0.5	3.81	24.46	15	150	7	0.875	4.35	543	0.89	0.83	9600	1.63	GnRH-a	12	3300	IVF	16	12	4	0	1	0	12	0
1947	29	N	4.82	2.33	28	0.5	1.67	28.04	19	225	3	0.75	5.85	1220	0.6	1.59	5431	1.3	HCG	11	3300	ICSI	18	15	4	2	1	16	15	2
1948	34	N	6.42	4.29	34	8.62	6.21	25.39	14	125	5	0.625	3.46	774	0.62	4.65	8514	1.12	GnRH-a	12	3225	ICSI	15	14	7	3	1	14	14	0
1949	34	N	7.56	1.68	32	0.33	1.29	23.15	11	225	5	1.25	6.86	685	0.95	0.99	3529	1.47	HCG	12	3412.5	IVF	9	7	3	1	1	0	5	1
1950	32	N	4.63	2.58	31	0.27	2.81	21.64	8	200	3	0.375	3.32	734	0.46	1.57	4268	1.15	HCG	9	2025	IVF	15	12	5	0	1	0	12	2
1952	35	N	14.17	6.95	32	1	1.86	19.49	8	225	6	1.5	3.09	385	0.69	2.77	2221	1.03	HCG	10	2250	ICSI	7	6	2	0	0	6	6	0
1953	29	N	7.68	7.69	19	0.67	4.54	21.09	15	150	5	1.25	3.33	379	0.44	1.77	2416	1.91	HCG	10	2287.5	IVF	14	11	2	0	1	0	11	0
1954	33	N	5.42	1.82	52	0.69	1.37	25.14	12	225	3	0.75	1.34	495	0.61	2.12	1563	0.93	GnRH-a	8	2625	IVF	6	6	2	0	0	0	5	0
1955	32	N	8.39	3.44	37	0.63	3.09	19.71	17	200	6	0.75	1.42	889	0.65	1.01	9600	0.86	GnRH-a	11	2325	ICSI	19	10	7	4	1	18	10	0
1956	30	N	6.58	2.8	46	0.48	2.8	20.5	10	200	5	1.25	0.71	474	0.73	0.27	7646	1.09	HCG	11	3300	IVF	11	4	0	0	0	0	4	0
1957	29	N	5.5	4.43	40	0.47	4.83	21.37	9	150	4	1	2.17	992	0.35	0.89	9600	0.77	GnRH-a	9	1800	IVF	14	14	12	3	3	0	14	0
1958	30	N	8.07	19.37	83	0.36	5.34	21.34	20	150	3	0.75	26.3	1859	0.87	6.57	9600	2.47	GnRH-a	12	2625	IVF	25	18	10	2	2	0	18	0
1959	33	N	6.68	3.72	46	6.64	6.64	17.67	20	125	5	1.25	3.72	820	0.89	3.22	4822	2.25	HCG	10	2250	IVF	13	10	6	5	2	0	10	0
1961	33	N	8.67	3.84	26	0.74	2.04	17.47	11	225	3	0.375	4.37	1000	1.3	2.31	4809	2.91	GnRH-a	9	1762.5	ICSI	15	11	6	0	1	13	11	0
1962	35	N	8.07	4.26	42	0.71	3.33	18.47	10	200	5	1.25	9.76	819	0.73	1.26	4155	1.09	HCG	10	2250	IVF	14	11	2	0	1	0	11	2
1963	31	N	6.76	13.71	57	0.7	5.81	23.44	16	150	3	0.75	17.34	1693	1.55	6.21	6812	1.76	GnRH-a	8	1612.5	IVF	13	9	4	0	0	0	9	0
1964	25	N	5.48	3.09	21	0.28	2.59	20.96	12	225	5	0.625	5.25	528	0.58	0.85	2901	1.37	HCG	10	2475	IVF	12	10	7	2	1	0	10	2
1965	29	N	9.54	3.3	50	1.24	4.41	20.08	11	150	3	0.375	1.87	1855	1.17	0.28	2854	1.29	HCG	11	2475	ICSI	16	7	2	0	0	12	7	0
1966	28	N	8.84	8.81	56	0.25	4.56	29.24	14	150	3	0.75	8.58	872	0.59	2.68	1786	0.74	HCG	9	2700	IVF	8	3	0	0	0	0	3	0
1967	27	N	5.92	1.8	22	0.35	3.34	21.97	9	200	3	0.75	1.07	518	0.8	0.26	2317	2.29	HCG	10	3150	IVF	11	7	2	0	1	0	7	0
1968	33	N	7.1	2.53	63	0.52	2.15	23.83	20	225	6	0.75	2.24	789	0.4	1.55	9600	1.44	GnRH-a	12	2520	IVF	15	13	6	1	2	0	13	0
1969	26	N	8.35	7.13	33	0.65	2.94	21.76	15	200	6	1.5	3.39	590	0.53	4.11	4895	1.19	GnRH-a	12	3300	ICSI	12	7	2	0	1	9	7	0
1971	40	N	7.72	2.2	41	1.04	1.32	24.01	6	225	7	0.875	1.62	456	0.95	2.11	3134	0.85	HCG	11	3300	IVF	6	4	2	0	1	0	4	2
1972	24	N	6.18	4.56	54	0.83	1.92	19.61	12	225	4	1	6.57	1097	1.04	1.52	3731	0.54	HCG	9	2025	ICSI	6	6	3	0	1	6	6	2
1973	33	N	6.4	9.37	31	0.78	5.26	24.03	17	150	4	1	8.9	1202	1.31	1.59	7733	2.33	GnRH-a	11	2925	IVF	14	10	7	3	1	0	10	0
1974	24	N	5.33	12.36	24	0.53	19.86	24.91	20	112.5	3	0.375	6.31	412	0.34	5.03	1471	0.44	GnRH-a	11	3150	IVF	8	5	2	0	0	0	4	0
1976	30	N	10.21	7.29	28	0.71	5.33	20.64	10	150	4	1	15.44	1454	0.91	1.55	7989	1.35	GnRH-a	11	2475	ICSI	14	10	1	0	1	12	10	0
1977	28	N	6.42	2.97	14	0.13	5.54	20.89	16	150	3	0.75	15.26	1419	0.78	1.81	8143	1.22	GnRH-a	9	1575	IVF	12	12	7	2	1	0	12	0
1979	25	N	6.24	3.12	61	0.29	1.86	19.23	7	225	3	0.75	10.29	1049	1.3	0.73	3844	1.17	HCG	9	2325	IVF	6	6	4	1	1	0	6	0
1980	28	N	6.92	11.77	37	0.44	3.58	22.43	20	200	7	0.875	4.91	547	0.71	1.68	9600	0.73	GnRH-a	12	2475	ICSI	20	18	7	3	2	20	18	0
1981	37	N	6.85	0.67	18	1.15	2.08	31.25	14	225	6	0.75	2.31	840	0.31	2.66	4474	1.03	HCG	12	3600	IVF	15	11	4	0	1	0	9	0
1982	24	N	7.88	2.58	28	0.63	1.64	21.38	12	225	5	1.25	4.13	503	0.56	0.82	1569	0.78	HCG	10	2250	IVF	13	11	4	0	1	0	10	2
1983	33	N	7.09	5.99	24	0.35	1.14	20.28	13	225	5	1.25	3.05	736	0.27	2.58	2209	0.7	HCG	10	2250	IVF	8	8	2	0	1	0	8	1
1984	36	N	6.2	6.59	64.28	0.06	0.95	21.77	12	262.5	5	1.25	7.2	758	0.8	2.88	4589	1.13	HCG	11	3150	IVF	9	7	3	0	1	0	7	2
1986	24	N	6.65	3.41	35.02	1.18	2.16	18.69	9	225	5	1.25	1.37	1073	0.98	0.32	5280	2.08	HCG	10	2550	ICSI	11	5	4	0	0	7	5	2
1987	34	N	4.31	4.68	50	0.13	1.3	19.53	5	225	3	0.75	5.43	447	4.93	0.9	869	6.7	HCG	9	2700	IVF	7	5	3	0	1	0	5	0
1988	27	N	8.54	3.22	29	0.69	1.99	21.23	6	225	3	0.75	2.42	510	0.68	0.88	1542	0.98	HCG	8	2400	IVF	9	8	2	0	1	0	8	0
1989	31	N	8.02	2.1	70	1.15	0.53	22.03	5	300	3	0.75	4.11	732	0.76	1.38	2078	0.88	HCG	11	3150	IVF	4	3	1	0	0	0	3	0
1990	35	N	9.04	4.9	66	0.49	2.86	23.73	10	200	4	0.5	5.23	816	1.5	1.92	4856	1.79	HCG	9	2362.5	IVF	10	6	4	0	0	0	6	2
1991	38	N	5.73	6.75	14	0.31	5.07	22.03	20	150	3	0.375	1.82	6508	1.34	0.47	9600	2.03	GnRH-a	10	1800	ICSI	19	12	8	2	1	12	12	0
1992	35	N	5.8	2.22	29	0.27	2.43	22.31	8	225	3	0.75	7.93	1475	0.92	2.82	3097	0.77	HCG	11	2475	ICSI	10	5	4	2	1	7	5	2
1995	29	N	4.73	3.8	28	0.81	6.03	24.46	14	150	5	0.625	3.29	1486	3.58	0.77	9600	3.36	GnRH-a	10	2250	IVF	21	14	6	1	1	0	14	0
1996	34	N	9.05	2.59	41	0.68	1.24	19.27	12	225	3	0.75	5.95	402	0.23	2.33	671	0.64	HCG	10	3000	ICSI	4	2	2	1	0	3	2	2
1997	39	N	4.25	1.43	19	0.2	4.31	23.26	14	150	1	0.25	2.26	3403	0.53	0.31	4179	0.7	HCG	9	2025	IVF	15	9	4	0	1	0	9	0
1998	30	N	7.87	3.29	46	0.22	0.81	20.83	9	262.5	5	1.25	1.85	227	0.57	1.15	1694	1	HCG	10	2625	IVF	8	7	7	1	1	0	7	1
1999	26	N	4.94	3.8	47	0.56	3.38	22	20	200	3	0.75	10.21	3136	1.05	3.4	8862	2.15	GnRH-a	10	2752.5	ICSI	16	11	5	1	1	13	11	0
2000	37	N	6.83	4.16	45	0.51	1.87	20.57	13	225	6	1.5	12.34	1460	0.37	1.31	6958	1.01	HCG	11	2475	IVF	11	10	3	1	1	0	9	1
2002	34	N	7.46	2.48	48	0.29	2.23	23.33	5	225	1	0.25	24.49	4412	8	0.34	3094	2.71	HCG	10	2625	IVF	8	7	4	0	0	0	7	0
2003	28	N	9.28	4.65	33	0.68	3.53	19.53	11	200	3	0.375	5.46	905	0.56	3.61	4832	0.35	HCG	9	2025	IVF	9	8	5	0	1	0	8	2
2004	32	N	4.45	1.67	26	1.06	3	26.35	15	200	5	1.25	11.52	1875	1.8	0.75	9012	2.33	GnRH-a	10	2625	IVF	23	23	10	1	4	0	23	0
2005	38	N	8.7	8.08	40	0.32	1.14	25.64	10	225	5	1.25	9.99	888	0.57	1.15	5562	1.73	HCG	11	3300	ICSI	10	5	2	0	0	8	5	2
2006	27	N	6.98	2.97	39	0.72	2.8	20.72	19	200	5	1.25	5.22	1323	1.38	0.91	7310	2.1	GnRH-a	11	2475	IVF	16	11	7	0	1	0	11	0
2007	24	N	5.26	6.72	54	0.31	6.23	31.6	16	125	6	1.5	39.44	1253	1.28	2.58	7856	1.23	GnRH-a	12	3180	ICSI	18	12	4	0	1	15	12	0
2008	29	N	10.8	13.7	49	0.43	2.43	21.41	11	225	6	1.5	10.2	241	0.36	2.93	4104	1.09	HCG	11	3735	ICSI	12	11	7	1	1	9	11	2
2009	37	N	4.99	4.6	35	0.42	7.62	21.48	20	125	3	0.375	3.58	1239	0.58	1.23	4962	1.39	HCG	9	2248.5	ICSI	16	12	3	0	1	12	12	1
2010	36	N	11.59	2.66	53	0.52	0.8	21.26	4	262.5	1	0.125	6	2046	0.47	1.3	2902	0.68	HCG	9	2700	ICSI	11	8	4	1	1	8	7	0
2011	32	N	5.77	5.26	24	0.29	1.85	21.88	14	225	5	1.25	3.25	730	0.37	0.38	4464	1.05	HCG	10	2437.5	IVF	17	15	10	4	1	0	15	2
2013	35	N	6.25	2.62	33	0.8	1.67	22.58	12	225	3	0.75	38.51	1567	2.38	2.59	3418	2.54	GnRH-a	8	1800	IVF	9	6	1	0	0	0	6	0
2015	31	N	4.1	3.23	64	0.51	5.37	31.25	20	150	1	0.25	1.89	9600	2.42	0.61	9600	2.1	GnRH-a	8	2137.5	IVF	25	19	2	0	2	0	19	0
2017	31	N	7.02	3.07	35	0.85	1.39	27.68	10	225	3	0.75	3.18	1038	0.89	1.94	3502	1.17	HCG	9	2700	IVF	9	7	3	0	0	0	6	2
2018	27	N	9.46	4.87	45	0.66	0.78	19.72	17	262.5	5	1.25	2.57	300	0.77	3.69	2985	2.07	HCG	10	2247	ICSI	13	10	1	0	0	11	9	0
2020	34	N	5.85	3.79	47	0.38	4.73	23.44	16	150	5	1.25	7.92	762	0.65	1.5	9582	1.28	GnRH-a	10	2475	IVF	18	15	6	1	1	0	15	0
2022	35	N	8.56	2.66	19	0.19	0.88	22.77	7	262.5	3	0.375	1.45	2000	0.73	0.61	5901	1.17	HCG	10	3000	ICSI	9	8	2	0	0	8	7	1
2023	28	N	4.88	8.18	47	0.84	17.59	23.24	20	112.5	5	1.25	6.34	3093	1.15	0.68	4825	0.55	GnRH-a	12	1807.5	IVF	15	10	5	0	1	0	9	0
2025	33	N	7.01	7.41	35.84	0.18	7.93	26.35	9	112.5	4	1	8.43	976	0.37	4.17	3425	0.78	HCG	9	2362.5	IVF	16	11	9	4	1	0	11	2
2026	30	N	8.82	4.93	32	1.13	2.37	18.71	13	225	8	1	2.36	605	0.61	2.19	3005	1.25	HCG	13	2925	IVF	12	9	6	0	1	0	8	0
2027	32	N	7.93	4.63	41	0.74	3.09	22.15	11	200	5	1.25	1.55	519	0.48	1.29	5335	1.15	HCG	11	3037.5	IVF	11	8	3	1	0	0	8	2
2030	27	N	9.38	4.45	82	0.99	2.47	19.23	11	225	4	1	9.52	1149	1.53	0.31	3615	1.35	HCG	10	2100	IVF	10	10	8	4	1	0	10	1
2031	27	N	5.35	4.29	40	0.56	9.98	22	20	112.5	4	0.5	1.77	601	0.39	2.22	4806	1.02	HCG	9	2025	ICSI	18	16	2	0	1	18	15	2
2032	32	N	6.22	2.89	38	0.95	4.4	22.04	20	150	2	0.25	1.93	2863	0.52	0.38	6014	9.48	HCG	11	2400	ICSI	18	2	2	0	1	18	2	0
2033	34	N	9.95	5.26	53	0.97	2.27	22	2	225	3	0.75	9.22	656	0.59	3.52	2019	1.04	HCG	8	2212.5	ICSI	6	5	1	0	0	5	5	0
2034	25	N	7.18	2.76	31	0.73	2.04	25.24	9	225	5	0.625	1.52	150	0.52	2.24	1057	0.52	HCG	11	3225	ICSI	5	4	1	0	0	4	4	0
2035	30	N	5.12	2.28	77	0.97	2.09	17.01	11	225	4	1	6.92	1163	1.24	1.07	4203	1.86	HCG	10	2220	ICSI	13	12	7	2	1	12	12	0
2038	29	N	10.24	2.67	32	0.32	1.02	24.88	12	225	3	0.375	1.89	309	0.49	1.75	2505	1.34	HCG	10	2625	ICSI	7	6	3	0	1	6	5	2
2039	30	N	6.25	10.28	39	0.37	8.94	22.83	20	112.5	5	1.25	39.13	1693	1.44	2.56	9600	3	GnRH-a	10	1777.5	IVF	25	16	8	0	1	0	15	0
2042	30	N	7.99	8.91	68	1.17	3.11	21.48	11	200	3	0.75	6.07	1268	1	4.76	4888	1.46	HCG	8	1800	IVF	12	9	2	0	1	0	9	1
2043	36	N	9.94	4.6	61	0.82	1.32	20.96	6	225	5	1.25	1.47	764	0.41	1.25	3943	1.5	HCG	10	2812.5	IVF	10	8	6	2	2	0	8	2
2044	28	N	7.19	4.6	16	0.64	5.61	26.67	13	150	5	1.25	9.74	1129	1.34	0.48	9290	2.31	GnRH-a	11	2475	ICSI	20	14	5	2	2	20	14	0
2046	29	N	7.48	3.42	41	1.63	2.08	16.2	9	225	5	0.625	8.63	899	2.41	0.92	3514	1.74	HCG	10	2322	IVF	8	7	2	0	0	0	7	0
2047	33	N	6.01	2.75	26	1.14	2.86	18.78	13	200	4	0.5	1.09	2007	1.62	0.44	7780	2.87	GnRH-a	10	2250	ICSI	17	15	4	0	1	15	15	0
2048	32	N	6	4.12	62	0.19	1.33	22.04	7	225	3	0.75	7.58	1005	0.85	4.25	2827	1.19	HCG	8	2400	IVF	7	5	2	0	0	0	5	1
2049	40	N	7.23	2.79	60	0.27	1.73	22.94	12	225	4	1	3.45	905	0.93	0.99	3414	1.08	HCG	9	2025	IVF	12	12	5	0	1	0	12	2
2050	36	N	5.92	3.56	77	0.34	0.62	24.77	6	300	6	1.5	1.69	525	0.6	2.78	1796	0.72	HCG	14	3975	IVF	4	3	0	0	0	0	3	0
2051	38	N	8.11	2.92	51	0.33	2.63	22.03	8	225	2	0.5	9.98	2704	1.48	0.85	5803	1.41	HCG	10	2512.5	IVF	15	11	4	1	1	0	11	1
2052	31	N	5.08	2.42	19	1.09	8.07	22	9	112.5	4	1	1.62	2418	1.56	0.87	6452	2.89	GnRH-a	11	2655	IVF	22	16	4	1	1	0	16	0
2053	36	N	9.41	5.66	27	0.3	3.98	26.44	15	150	3	0.75	4.02	437	0.52	3.82	1362	1.11	HCG	11	2547	IVF	8	7	5	0	0	0	7	2
2054	30	N	8.24	17.34	68	0.2	8.35	29.3	14	112.5	4	1	5.05	665	0.31	2.21	6402	0.7	HCG	10	2812.5	ICSI	12	6	2	0	1	10	6	2
2055	39	N	6.4	1.16	42	0.37	1.54	26.04	12	225	3	0.75	2.33	685	0.39	1.47	3097	0.96	HCG	9	2437.5	ICSI	9	8	4	2	0	9	7	2
2056	32	N	6.78	3.43	43	0.75	1.89	20.2	8	225	3	0.75	8.27	686	0.83	3.39	2042	1.26	HCG	9	2250	IVF	9	8	7	2	1	0	8	2
2057	37	N	7.61	4.2	38	0.54	5.91	20.42	14	150	3	0.75	2.36	730	0.53	3.24	2964	1.21	HCG	9	2437.5	IVF	11	9	3	0	0	0	9	2
2058	24	N	7.88	2.58	28	0.63	1.64	22.4	12	225	5	0.625	2.68	555	0.58	0.36	2449	2.2	HCG	11	3075	IVF	12	10	4	0	1	0	9	0
2059	29	N	6.44	5.19	28	0.97	7.79	19.78	15	112.5	4	0.5	9.27	711	1.83	2.88	2430	1.97	HCG	9	1500	IVF	14	14	8	3	1	0	13	2
2060	30	N	6.06	3.65	24	0.43	2.64	21.48	10	225	3	0.75	12.87	1282	1.52	0.83	1959	1.91	HCG	8	1327.5	IVF	9	6	1	0	1	9	6	0
2061	37	N	9.03	4.69	11	0.69	14.57	23.83	17	112.5	11	1.375	3.3	2816	1.16	1.3	5558	2.04	HCG	14	3037.5	IVF	11	6	1	0	1	0	5	0
2063	30	N	7.11	4.28	38	0.76	6.26	18.03	11	125	3	0.375	4.57	1891	1.11	0.72	6944	1.47	HCG	10	1500	ICSI	16	14	5	0	2	14	14	1
2064	38	N	22.85	8.63	26	0.41	0.74	22	4	262.5	5	1.25	18.78	452	0.67	4.74	970	0.47	HCG	15	2775	IVF	5	4	2	0	1	0	4	0
2065	31	N	8.55	3.32	22	0.87	1.97	19.92	11	225	4	1	4.38	907	0.68	1.19	2651	0.59	HCG	10	2430	IVF	10	8	4	1	0	0	7	2
2066	28	N	6.01	4.37	35	0.58	2.98	24.45	18	200	4	1	9.22	1570	1.01	1.8	8010	1.34	HCG	9	1950	ICSI	20	16	5	1	2	18	16	0
2067	28	N	8.2	4.02	34	0.95	3.61	19.53	12	200	3	0.75	5.33	3032	0.91	0.59	7960	1.87	GnRH-a	10	2010	IVF	22	19	1	0	2	0	19	0
2068	31	N	8.16	4.38	44	1.19	2.91	19.2	8	200	5	1.25	2.56	1050	1.05	1.08	2926	1.06	HCG	10	2535	IVF	12	9	4	1	1	0	9	2
2069	39	N	9.09	2.25	25	0.18	1.15	20.83	2	225	5	1.25	2.43	468	0.42	4.38	840	0.54	HCG	10	2625	IVF	5	5	2	0	0	0	5	2
2070	37	N	11.79	6.59	59	0.61	4.56	21.48	5	150	4	1	14.38	832	0.71	5.6	1531	0.64	HCG	9	2025	IVF	7	5	5	3	1	0	5	2
2071	32	N	7.77	3.11	31	0.54	3.65	21.51	14	200	5	1.25	2.75	506	0.37	4.29	4505	0.92	HCG	10	2812.5	IVF	16	15	6	0	1	0	15	2
2072	27	N	5.27	3.19	60	0.7	12.88	25.95	19	112.5	3	0.375	0.97	654	0.59	0.46	9600	1.32	GnRH-a	10	2737.5	IVF	23	16	4	1	1	0	16	0
2073	34	N	4.36	4.24	43	0.18	1.09	22.87	10	225	3	0.75	1.16	308	0.27	1.92	737	0.78	HCG	9	4050	ICSI	8	1	0	0	0	1	1	0
2074	26	N	6.74	5.67	30	0.61	7.79	16.66	14	112.5	4	0.5	5.77	1829	0.43	1.43	9288	1.02	GnRH-a	8	1642.5	IVF	18	11	4	1	1	0	10	0
2075	33	N	9.89	4.06	25	0.64	0.82	22.58	9	262.5	5	1.25	9.68	385	0.54	0.86	2363	1	HCG	10	2737.5	IVF	13	11	4	0	1	0	11	2
2076	31	N	7.69	8.95	36	0.92	5.66	25.34	7	150	3	0.75	6.82	3110	1.74	1.06	9600	2.37	GnRH-a	9	2137.5	IVF	18	15	4	1	1	0	15	0
2077	26	N	5.87	3.17	23	0.58	2.94	21.76	13	200	3	0.75	7.76	2353	0.41	5.75	5684	0.62	HCG	8	2400	ICSI	17	14	2	0	1	16	14	2
2078	40	N	5.83	2.81	18	1.05	1.63	17.97	8	225	3	0.75	13.71	733	2.57	1.95	2248	3.23	HCG	8	2137.5	ICSI	10	7	2	0	1	8	7	0
2079	27	N	7.97	6.36	75	0.96	5.12	24	12	150	3	0.75	6.66	2823	0.82	1.47	9740	1.85	GnRH-a	9	1974.75	IVF	24	21	5	1	2	0	21	0
2080	40	N	5.65	1.31	40	0.77	1.32	25.53	10	225	3	0.375	1.38	574	0.5	1.48	1808	0.67	HCG	11	3300	IVF	7	7	4	1	1	0	7	2
2081	31	N	2.94	3.52	44	0.66	1.78	22.96	6	225	4	0.5	3.67	1067	0.79	2.15	4201	1.55	GnRH-a	14	4200	ICSI	10	6	1	0	1	8	6	0
2082	32	N	6	5.11	36	0.95	7.28	22.89	9	125	4	1	7.46	1261	1.16	0.2	6047	2.42	GnRH-a	11	2475	ICSI	13	10	2	0	1	10	10	0
2083	30	N	5.8	2.97	19	0.37	12.54	19.92	18	112.5	4	1	1.99	1914	0.69	0.57	7940	0.2	GnRH-a	9	1612.5	IVF	15	11	3	0	1	0	11	0
2084	31	N	6.47	3.23	13	0.97	2.4	18.73	10	225	5	1.25	13.02	738	0.76	0.51	4906	1.15	HCG	11	2250	IVF	13	10	4	0	1	0	10	0
2085	30	N	4.02	2.41	15	0.83	4.36	26.04	19	150	3	0.375	6.05	2067	0.75	1.83	3983	0.42	HCG	8	1800	IVF	15	14	2	0	2	0	14	2
2086	31	N	4.21	13.34	30	0.31	13.89	22.58	17	112.5	3	0.75	37.01	2483	1.29	2.79	5576	1.04	HCG	8	1800	IVF	17	16	8	1	2	0	15	2
2087	30	N	5.93	6.33	26	0.78	3.73	16.18	21	200	4	0.5	2.12	1377	0.45	2.23	5928	0.83	HCG	9	1125	ICSI	15	14	4	1	1	15	14	2
2088	31	N	8.12	3.95	26	0.49	1.65	22.31	5	225	5	1.25	4.64	499	0.52	1.15	1719	0.38	HCG	10	2812.5	IVF	12	10	4	1	1	0	10	2
2090	31	N	7.03	2.54	23	0.74	3.18	20.76	9	200	7	1.75	11.55	760	0.76	0.51	9740	1.43	GnRH-a	11	2700	ICSI	19	15	2	0	1	16	15	0
2092	29	N	5.42	2.11	23	0.61	4.54	21.09	13	150	5	1.25	1.28	527	0.53	1.58	4787	1.9	HCG	10	2250	IVF	18	16	2	0	1	0	16	0
2093	32	N	9.15	4.89	14	0.57	3.25	20.96	8	200	3	0.75	1.3	495	0.28	0.36	1304	0.51	HCG	8	1800	ICSI	6	2	0	0	0	5	2	0
2094	33	N	8.22	3.23	32	0.26	0.47	20.7	4	300	6	1.5	2.77	212	0.3	4.26	855	0.34	HCG	11	2557.5	IVF	4	4	2	1	0	0	4	0
2095	33	N	6.86	3.87	37	0.32	0.81	20.2	14	262.5	3	0.75	7.51	2412	1.66	0.85	5519	1.86	HCG	9	2160	ICSI	15	12	4	3	1	12	11	2
2096	28	N	1.62	2.82	52	0.26	1.29	33.9	6	225	5	0.625	0.33	1014	0.59	0.35	2842	0.55	HCG	12	3600	IVF	13	11	2	0	1	0	11	0
2097	30	N	9.13	9.57	32	0.31	5.33	20.64	16	150	4	1	5.5	641	0.42	7.45	2365	0.81	HCG	9	2325	ICSI	5	5	1	0	0	5	5	1
2098	32	N	9.82	5.58	31	0.94	3.38	22.04	9	200	2	0.5	3.08	840	0.81	3.36	2706	1.16	HCG	10	2100	IVF	7	7	3	0	1	0	7	1
2099	36	N	6.27	3.87	44	0.19	5.6	26.22	13	150	3	0.375	0.76	2623	0.42	0.5	6208	0.73	HCG	9	2512.5	IVF	13	8	2	0	0	0	8	0
2100	31	N	5.92	3.62	40	0.62	3	27.1	13	200	5	1.25	3.37	1992	0.91	0.33	8606	2.05	GnRH-a	10	2970	IVF	22	17	6	1	1	0	17	0
2101	33	N	8.76	4.92	69	1.12	0.48	20.76	5	300	3	0.75	2	827	0.66	0.69	1900	0.41	HCG	8	1800	ICSI	10	7	4	0	0	8	4	2
2102	30	N	6.11	1.54	21	0.56	1.17	23.83	10	225	3	0.75	1.08	1079	0.33	1.35	2165	0.48	HCG	8	1800	IVF	11	6	2	0	1	0	6	2
2103	30	N	6.92	3.18	55	0.2	6.52	19.72	20	125	3	0.375	6.95	3850	1.09	2.44	9740	1.53	GnRH-a	8	1477.5	IVF	22	17	9	4	4	0	16	0
2104	30	N	5.55	5.03	42	0.94	2.96	22.31	18	200	3	0.75	5.48	1421	0.75	0.5	2575	0.92	HCG	8	1650	IVF	15	8	2	1	1	0	8	1
2105	35	N	11.81	4.3	32	0.35	1.86	19.49	6	225	3	0.75	13.05	767	0.51	3.96	1790	0.47	HCG	9	2025	ICSI	5	5	3	0	1	5	5	2
2106	37	N	6.72	6.2	48	0.52	4.74	22.86	13	150	3	0.75	0.65	745	1.52	0.48	2144	2.02	HCG	8	1950	IVF	13	10	2	0	1	0	10	2
2107	31	N	6.44	5.6	46	0.33	10.57	22.43	20	112.5	4	0.5	7.32	2071	0.71	0.78	7775	0.67	HCG	9	1500	IVF	18	17	8	1	1	0	16	2
2109	32	N	6.51	2.95	27	1.63	1.71	26.03	8	225	4	1	1.74	855	0.58	2.88	3317	1.56	HCG	9	2700	IVF	11	11	6	2	1	0	11	2
2110	29	N	4.4	4.46	46	0.96	9.21	27.68	20	112.5	4	1	9.22	1130	0.47	2.72	9586	2.56	GnRH-a	10	2775	IVF	16	12	4	0	1	0	12	0
2112	40	N	7.43	3.04	20	0.25	1.94	20.94	10	225	4	1	3.23	1028	0.34	1.22	2612	1.05	HCG	12	3750	ICSI	13	12	4	0	1	12	12	0
2113	29	N	6.33	13	66	1.42	2.09	25.34	10	225	3	0.375	7.86	1528	1.2	2.99	4458	1.18	HCG	8	2100	ICSI	13	11	8	1	1	13	11	2
2115	28	N	4.73	15.65	46	0.06	11.71	24.09	20	112.5	3	0.75	32.93	4565	1.22	5.15	9740	1.09	GnRH-a	8	1312.5	ICSI	24	18	9	0	2	24	18	0
2117	29	N	5.69	1.75	84	0.68	1	21.88	7	225	3	0.375	2.22	174	0.36	1.99	361	0.63	HCG	14	4200	ICSI	4	4	2	0	0	4	4	0
2118	31	N	6.14	2.41	53	0.63	1.92	24.44	7	225	2	0.5	4.35	1576	0.88	0.72	2036	0.68	HCG	9	2025	IVF	6	4	2	0	1	0	3	0
2119	27	N	6.48	3.36	31	0.75	8.82	18.03	16	112.5	4	0.5	6.27	1202	0.97	2.03	3265	0.76	HCG	9	1350	IVF	11	8	5	1	0	0	8	2
2122	32	N	6.85	8.26	47	0.95	1.17	22	9	225	5	0.625	5.24	752	0.78	1.98	7053	0.73	HCG	10	2550	IVF	14	9	6	0	1	0	9	2
2123	30	N	7.99	3.82	21	0.67	5.5	19.29	12	150	3	0.75	4.25	1069	0.77	2.18	3334	0.99	HCG	10	2475	ICSI	14	12	2	0	1	14	12	1
2125	36	N	8.51	3.37	46	0.68	1.34	19.14	8	225	4	1	13.45	443	0.78	2.64	1930	1.25	HCG	9	2025	IVF	6	6	2	0	1	0	5	2
2126	40	N	8.38	8.14	39	0.36	1.28	24.61	12	225	4	1	4.36	870	0.53	3.61	2510	0.78	HCG	9	2325	IVF	10	8	2	0	1	0	7	2
2127	37	N	7.63	2.54	21	0.31	1.52	30.08	12	225	5	0.625	3.13	130	0.33	5.65	707	0.45	HCG	11	3300	IVF	2	2	0	0	0	0	2	0
2128	33	N	8.96	3.37	34	0.58	1.2	22	12	225	5	0.625	4.27	1691	1.08	0.79	4435	0.99	HCG	11	3525	IVF	15	14	2	0	1	0	14	2
2129	32	N	6.19	6.35	30	0.71	8.26	16.42	17	112.5	3	0.75	11.87	1101	1.18	1.29	7715	2.73	GnRH-a	9	1762.5	IVF	17	15	8	2	2	0	14	0
2133	33	N	7.98	5.83	29	0.55	5.31	20.96	14	150	5	1.25	9.67	1064	0.63	0.77	7892	1.85	GnRH-a	11	2475	IVF	16	13	2	0	1	0	13	0
2134	31	N	4.24	1.3	14	0.31	2.85	27.74	10	200	4	0.5	2.16	812	0.91	0.28	3230	1.37	HCG	12	3300	IVF	19	16	8	0	1	0	16	0
2135	30	N	5.43	3.43	91	1.01	7.84	23.32	17	112.5	6	0.75	2.07	3712	1.15	0.52	9740	1.91	GnRH-a	11	2250	IVF	18	15	3	0	1	0	15	0
2136	34	N	8.5	5.35	16	0.45	2.72	24.77	13	200	6	1.5	1.93	483	0.6	2.63	2501	1.08	HCG	10	2280	IVF	11	9	4	0	1	0	9	2
2138	37	N	9.64	2.48	22	0.62	1.34	18.43	8	225	3	0.375	1.78	443	0.47	1.6	2205	0.98	HCG	9	2700	ICSI	7	5	0	0	0	5	5	0
2140	39	N	6.69	2.8	18	0.46	2.13	24.51	10	225	3	0.75	3.92	759	0.55	1.33	5636	2.14	HCG	9	2700	IVF	17	14	6	0	1	0	12	0
2141	32	N	5.08	7.44	29	0.26	5.64	19.53	19	150	3	0.75	11.96	1667	0.77	0.67	6966	0.99	HCG	14	2962.5	IVF	21	16	6	0	1	0	16	0
2142	35	N	8.98	6.66	45	0.55	2.02	17.97	13	225	3	0.375	2.98	703	0.49	4.47	2370	0.6	HCG	8	1650	ICSI	6	3	2	0	0	4	3	2
2143	27	N	6.68	4.5	17	0.56	5.26	27.43	12	150	5	1.25	5.49	837	0.37	1.68	7154	1.12	HCG	12	4425	IVF	19	16	8	0	3	0	16	2
2144	33	N	4.98	7.67	39	0.41	10.4	29.3	20	112.5	9	1.125	6.67	4981	2.74	5.82	9740	3.48	GnRH-a	14	3127.5	IVF	24	19	16	6	2	0	19	0
2145	39	N	6.54	3.54	27	0.59	2.76	25.31	13	200	4	1	4.45	1078	0.44	1.58	3918	0.96	HCG	12	3600	IVF	13	13	10	4	1	0	13	1
2146	34	N	8.32	6.12	46	0.1	1.44	22.04	15	225	4	0.5	5.96	896	0.69	5.21	3812	1.72	HCG	9	1950	IVF	12	10	6	2	2	0	10	1
2147	40	N	8.21	2.9	37	0.24	4.11	20.48	8	150	4	1	2.28	391	0.4	1.18	2843	1.13	HCG	9	2325	ICSI	10	7	4	0	1	7	7	2
2148	27	N	5.71	4.85	35	0.78	4.75	16.73	15	150	3	0.375	6.32	1965	1.33	1.49	6785	1.43	HCG	9	1350	ICSI	15	13	8	3	4	14	13	2
2149	29	N	12.52	3.73	43	0.31	1.26	22	4	225	6	0.75	1.32	586	0.42	0.74	625	2.23	HCG	17	3825	ICSI	3	2	0	0	0	3	2	0
2151	28	N	5.37	2.84	26	0.07	6.47	29.3	16	125	7	1.75	5.88	1143	0.86	1.42	4905	0.91	HCG	11	2587.5	IVF	18	10	8	2	1	0	9	0
2155	35	N	5.94	1	15	0.39	1.15	23.44	6	225	3	0.75	1.87	504	0.36	1.95	1466	0.69	HCG	8	2400	IVF	0	0	0	0	0	0	0	0
2156	38	N	11.26	3.57	12	0.51	1.22	21.48	9	225	4	1	1.4	244	0.21	1.83	1510	0.42	HCG	10	2625	IVF	5	5	2	0	1	0	3	2
2157	26	N	11.01	3.43	47	0.36	1.89	19.57	10	225	4	0.5	3.24	749	0.64	2.74	3256	0.95	HCG	9	2325	IVF	6	6	5	0	1	0	5	1
2158	26	N	9.81	6.23	35	0.37	2.77	18.82	12	200	4	1	15.45	1670	0.96	2.66	4388	1.11	HCG	9	2025	IVF	9	4	1	0	1	0	4	0
2159	33	N	5.81	2.33	13	0.74	3.37	22	14	200	5	0.625	1.91	1886	0.69	0.11	6052	1.17	HCG	10	1950	IVF	15	12	9	4	1	0	12	1
2160	29	N	7.91	11.29	45	0.58	11.09	29.3	20	112.5	3	0.75	14.46	1684	1.49	3.2	7424	1.95	GnRH-a	11	2662.5	IVF	20	17	10	4	4	0	16	0
2162	30	N	7.64	3.36	16	0.93	1.3	22.84	7	225	5	0.625	2.75	365	1.73	3.12	1527	1.27	HCG	10	3000	IVF	5	3	1	1	0	0	2	0
2163	29	N	7.2	11.58	49	0.35	5.15	19.81	20	150	3	0.75	21.62	2272	1.4	3.07	970	1.28	GnRH-a	8	1575	IVF	18	16	13	4	2	0	16	0
2164	30	N	7.42	5.93	17	0.32	3.41	20.45	19	200	5	0.625	3.29	1066	0.65	0.93	7626	0.79	HCG	10	2017.5	IVF	19	17	10	1	1	0	17	2
2165	32	N	7.26	3.97	38	0.53	2.58	22.86	15	225	5	0.625	3.2	694	0.48	1.45	7641	0.95	HCG	10	2025	IVF	18	17	12	2	1	0	17	2
2166	32	N	6.48	1.91	23	0.51	14.32	23.92	20	112.5	3	0.75	4.34	1987	1.4	1.1	4458	1.74	GnRH-a	9	2025	IVF	23	21	15	3	2	0	15	0
2167	34	N	8.9	3.08	39	0.21	1.29	21.97	7	225	3	0.75	2.58	603	0.25	4.12	1928	0.94	HCG	8	2400	ICSI	7	2	1	0	0	4	2	1
2169	30	N	4.67	8.59	89	0.42	2.62	19.38	12	225	3	0.375	7.19	1135	0.69	2.35	4612	0.98	HCG	8	2400	IVF	12	11	9	0	1	0	11	2
2170	28	N	5.19	3.93	54	0.48	2.42	22.86	13	225	3	0.75	8.11	1181	1.11	0.71	3429	1.4	HCG	9	2025	IVF	12	11	4	0	1	0	11	1
2171	33	N	10.11	6.97	47	1.65	2.84	19.72	8	200	3	0.75	6.71	2420	1.71	4.36	4972	2.22	GnRH-a	9	2700	IVF	10	9	4	0	1	5	9	0
2172	27	N	7.69	4.51	45	1.33	7.95	22.22	16	112.5	5	0.625	4.32	2989	1.03	0.61	8624	2.21	GnRH-a	10	2145	IVF	20	13	2	0	1	0	13	0
2174	32	N	5.62	1.79	35	0.45	5.42	22.6	14	150	5	0.625	2.6	4305	1.04	1.53	9740	2.46	GnRH-a	10	2025	ICSI	23	14	8	1	2	23	14	0
2175	33	N	8.09	4.4	16	0.25	2.2	20.82	10	225	5	0.625	1.87	259	0.23	1.83	1377	0.65	HCG	11	3825	IVF	7	5	3	0	0	0	5	2
2176	24	N	5.02	6.36	36	0.95	6.98	28.13	20	125	5	1.25	18.59	1237	1.07	9.75	8566	1.86	GnRH-a	12	3112.5	IVF	23	15	5	0	1	0	14	0
2177	39	N	5.81	2.98	32	0.31	2.54	18.36	10	225	4	1	10.76	988	1.11	0.71	3993	0.43	HCG	10	2160	IVF	12	7	4	0	1	0	7	2
2179	37	N	9.66	3.45	40	0.97	1.3	18.2	12	225	5	1.25	3.79	842	1.02	1.44	2046	0.95	HCG	10	2250	ICSI	8	6	3	0	1	8	6	2
2180	33	N	9.07	4.23	71	0.3	4.48	22.03	6	150	5	1.25	2.69	975	0.69	2.52	4892	1.01	HCG	10	3000	IVF	10	8	3	0	1	0	8	0
2182	27	N	7.12	6.21	32	1.01	2.7	26.95	12	200	4	1	2.86	564	0.58	2.23	4633	0.88	HCG	10	2700	IVF	15	15	11	3	1	0	15	0
2183	40	N	10.88	4.58	67	1.29	0.31	22.04	3	300	4	1	2.45	278	0.43	3.83	951	0.92	HCG	11	2475	IVF	2	1	1	0	0	0	1	0
2185	36	N	9.41	4.7	20	0.57	3.58	20.7	10	200	2	0.25	2.68	524	0.64	3.84	1266	1.06	HCG	11	3600	IVF	6	5	3	0	1	0	5	2
2186	27	N	6	3.82	41	0.21	3.86	25.24	17	150	4	0.5	2.39	586	0.29	3.2	3656	1.11	HCG	8	1725	IVF	17	13	6	0	1	0	13	2
2187	25	N	6.48	4.31	13	1.04	7.55	22.76	16	125	5	0.625	0.99	411	0.42	1.09	3496	1.19	HCG	10	2512.5	ICSI	18	16	14	4	1	18	16	2
2188	30	N	7.76	6.84	47	0.38	5.57	22	15	150	3	0.75	7.88	2581	2.6	5.04	9740	1.8	GnRH-a	9	1537.5	IVF	21	19	14	4	2	0	19	0
2189	35	N	5.83	1.47	12	0.42	3.82	22.76	13	150	3	0.75	4.56	1128	0.82	1.13	3828	1.12	HCG	10	2775	IVF	15	14	7	1	2	0	14	2
2190	35	N	9.24	3.74	17	0.36	1.57	29.41	8	225	2	0.5	14.94	616	0.6	4.12	1434	1.46	HCG	12	5025	IVF	5	4	2	0	1	0	4	0
2191	25	N	6.03	2.46	41	0.51	6.49	26.76	17	125	6	1.5	7.15	1179	1.03	0.95	5154	0.93	HCG	11	1965	IVF	22	22	10	0	2	0	20	0
2193	31	N	5.57	8.99	54	1.45	7.12	20.69	16	125	4	1	2.8	679	0.46	1.35	2673	0.56	HCG	8	1200	IVF	13	11	8	1	1	0	11	2
2194	31	N	9.28	7.25	12	1.04	4.15	22	15	150	4	1	7.07	701	0.32	1.81	3595	0.83	HCG	9	1425	IVF	17	13	12	6	1	0	13	2
2196	38	N	7.7	2.53	45	0.77	0.38	26.95	7	300	3	0.375	2.74	350	0.7	3.9	1081	0.93	GnRH-a	8	1800	ICSI	3	2	1	0	0	2	2	0
2198	36	N	5.81	5.21	28	0.73	2.36	22.03	11	225	4	0.5	1.55	879	0.23	0.9	3360	0.81	HCG	11	2265	IVF	13	10	2	0	1	0	10	2
2199	30	N	7.49	5.3	30	0.47	3.96	23.11	13	150	3	0.375	3.58	720	0.03	2.36	4615	0.75	HCG	9	1762.5	IVF	18	12	10	3	1	0	12	2
2200	37	N	8.62	3.44	18	0.49	1.52	30.08	3	225	3	0.375	3.83	302	0.22	3.27	586	2.13	GnRH-a	10	3000	ICSI	1	0	0	0	0	0	0	0
2201	31	N	4.84	1.5	30	0.46	2.48	21.44	17	225	3	0.75	5.58	1234	0.68	0.58	3101	2	HCG	9	1425	IVF	15	12	9	3	1	0	12	0
2202	34	N	6.67	2.07	35	0.53	2.02	19.2	4	225	4	1	1.32	460	0.35	1.2	1331	0.53	HCG	9	1815	IVF	7	5	2	0	0	0	4	2
2203	30	N	8.4	6.33	86	0.5	1.98	18.08	7	225	3	0.75	7.44	932	0.3	3.31	1716	0.72	HCG	8	1605	IVF	3	3	2	0	0	0	3	0
2206	36	N	6.7	3.29	70	0.34	1.87	21.64	14	225	4	1	2.1	341	0.28	2.54	2033	0.75	HCG	8	1650	ICSI	8	4	2	0	1	6	4	0
2207	39	N	10.41	2	22	0.2	0.51	25.89	6	300	3	0.75	4.85	198	0.32	2.65	504	1.35	HCG	11	2475	IVF	2	1	1	0	0	0	1	0
2209	33	N	5.57	3.63	20	0.42	13.23	20.17	15	112.5	3	0.375	2.76	908	0.36	1.06	6104	0.6	GnRH-a	8	937.5	ICSI	6	4	2	0	0	6	4	0
2210	32	N	8.47	3.88	16	0.48	3.25	20.96	7	200	3	0.375	1.09	870	0.41	0.55	1502	0.54	HCG	10	1987.5	ICSI	8	5	1	0	0	8	5	1
2211	37	N	8.1	4.81	22	0.96	1.68	20.7	10	225	3	0.75	5.68	1353	1.11	0.96	4520	1.67	HCG	9	2700	ICSI	13	9	3	0	1	13	9	0
2212	29	N	6.5	4.58	17	0.69	4.54	21.09	17	150	3	0.375	1.88	438	0.82	2.83	2448	1.32	HCG	9	2175	ICSI	14	12	2	0	1	14	12	0
2214	35	N	7.18	5.68	49	0.32	14.35	23.05	16	112.5	3	0.75	6.53	1476	0.41	2.89	7138	0.95	GnRH-a	8	1155	IVF	11	9	6	1	0	0	9	0
2215	32	N	2.92	3.96	33	0.49	5.44	24.17	20	150	3	0.75	2.66	2562	0.9	0.89	6508	1.31	HCG	9	1425	IVF	19	19	19	4	3	0	14	0
2216	38	N	9.03	6.69	22	0.25	1.69	16.9	4	225	4	1	26.67	1462	1.06	0.55	1648	1.65	HCG	9	2025	IVF	7	7	5	1	1	0	7	1
2217	36	N	7.65	2.57	34	0.25	1.04	26.03	7	225	3	0.75	2.39	538	0.36	1.38	663	0.42	HCG	11	2625	ICSI	6	4	2	0	1	5	4	2
2218	33	N	6.65	2.98	18	0.3	5.28	21.22	16	150	5	0.625	2.16	429	0.29	2.6	6681	1.4	GnRH-a	11	1740	IVF	20	16	8	1	1	0	16	0
2219	32	N	7.53	4	39	0.53	4.72	17.09	14	150	5	1.25	2.22	1417	0.62	1.17	6638	1.23	HCG	9	1050	IVF	12	10	5	1	1	0	10	2
2220	35	N	5.72	3.51	16	0.76	6.2	22.04	18	125	4	0.5	1.74	777	0.41	0.71	3820	1.36	HCG	9	1275	ICSI	14	12	7	0	1	12	12	2
2221	32	N	5.54	4.32	52	0.37	9.58	19.56	9	112.5	2	0.5	9.46	2346	1	1.54	3732	1.02	HCG	8	1650	ICSI	10	7	1	0	0	10	7	0
2223	25	N	7.39	2.98	32	0.37	4.1	20.78	15	150	5	0.625	1.55	810	0.33	1.54	6374	1.54	HCG	10	1447.5	IVF	16	11	4	1	2	0	11	2
2226	39	N	13.29	5.4	43	0.87	1.86	19.23	3	225	2	0.5	2.94	173	0.97	2.97	294	1.15	HCG	9	1800	IVF	3	3	2	0	0	0	2	1
2227	31	N	5.87	1.97	51	0.69	3.71	25.39	14	200	7	1.75	1.33	400	0.27	2.27	2627	0.57	HCG	12	2325	IVF	12	6	2	1	1	0	6	1
2228	29	N	7.43	7.59	31	0.62	3.67	20.9	12	200	5	1.25	10.95	1704	0.89	2.32	4460	1	HCG	10	1837.5	ICSI	22	18	11	0	2	19	18	1
2230	31	N	7.52	3.46	55	0.67	0.49	18.22	8	300	7	1.75	3.19	816	1.18	0.73	2356	1.08	HCG	12	2400	ICSI	7	6	4	2	0	6	6	0
2231	24	N	6.84	2.38	34	2.08	5.52	31.99	19	150	4	0.5	2.94	846	2.26	2.52	2791	1.63	HCG	9	1860	ICSI	16	14	7	2	1	15	14	0
2232	31	N	8.12	3.95	26	0.49	1.65	22.31	7	225	3	0.75	8.3	658	0.59	1.84	2624	0.78	HCG	10	2250	IVF	12	12	9	2	2	0	12	0
2234	22	N	5.14	2.7	56	0.42	13.87	32.42	20	112.5	5	0.625	1.8	1332	0.83	0.79	5028	1.03	HCG	12	2505	ICSI	19	13	6	5	2	16	13	0
2236	29	N	8.35	2.51	34	0.6	1.98	17.3	8	225	3	0.375	3.34	745	0.83	0.67	1160	1.27	HCG	8	1800	IVF	6	5	2	0	0	0	4	0
2237	30	N	6.85	7.06	44	0.74	7.52	21.48	10	125	4	1	10.76	1546	1.1	2.85	5024	1.81	HCG	9	1762.5	IVF	15	14	6	0	1	0	14	2
2238	35	N	12.03	8.19	37	0.61	2.02	17.97	8	225	3	0.75	18.34	1378	0.62	2.36	2840	0.76	HCG	8	1800	ICSI	7	1	1	1	0	4	1	1
2239	33	N	7.31	2.33	23	0.47	8.27	2.08	13	112.5	4	1	5.84	859	0.29	1.03	6282	1.19	HCG	11	1950	IVF	15	7	4	1	0	0	7	1
2240	27	N	5.45	5.89	45	0.67	5.72	26.81	19	150	4	1	16.26	1415	1.06	1.71	10020	1.01	GnRH-a	9	1500	IVF	25	18	8	1	2	0	18	0
2241	28	N	8.32	5.3	37	0.25	3.72	21.23	16	200	5	1.25	3.77	504	0.31	4.04	3794	0.45	HCG	10	1875	ICSI	12	9	4	0	1	11	9	2
2242	35	N	10.11	4.43	48	0.45	1.86	19.49	8	225	5	1.25	4.77	406	0.35	4.6	3399	0.7	HCG	10	2625	ICSI	8	7	4	0	0	6	7	0
2244	25	N	6.38	1.86	27	0.5	1.27	19.83	8	225	2	0.25	2.54	756	0.7	2.08	1174	0.83	HCG	9	2025	ICSI	8	8	4	1	1	7	8	2
2245	23	N	5.54	2.35	25	0.92	3.11	17.58	12	200	5	1.25	9.65	1446	0.56	0.69	5220	1.06	HCG	10	1537.5	ICSI	14	13	5	0	1	14	13	2
2246	27	N	7.69	4.51	45	1.33	7.95	22.22	20	112.5	3	0.75	4.89	1303	0.7	1.42	4600	1.15	HCG	10	1612.5	ICSI	15	6	3	1	0	15	6	2
2247	31	N	9.51	6.48	41	0.53	5.45	19.43	12	150	5	1.25	1.47	952	0.63	0.41	2619	1.35	HCG	12	2325	ICSI	14	10	2	0	1	13	10	2
2248	32	N	7.37	11.37	66	0.36	16.72	19.65	17	112.5	4	1	32.44	2816	0.83	5.02	10020	1.4	GnRH-a	8	1350	IVF	19	17	10	2	2	0	17	0
2249	31	N	6.57	3.47	53	0.35	1.26	20.2	8	225	3	0.75	2.01	892	0.36	0.64	1708	0.57	HCG	9	2700	IVF	7	6	4	1	1	0	6	0
2250	30	N	5.92	2.62	38	1.15	2.18	21.48	10	225	4	1	4.05	804	0.6	2.56	4032	2.29	HCG	8	1665	IVF	10	7	4	0	1	0	7	2
2251	31	N	6.26	4.3	45	0.2	7.38	23.59	16	125	4	1	3.74	2654	0.67	1.78	7492	1.41	GnRH-a	9	1200	IVF	12	10	5	0	1	0	10	0
2252	29	N	7.85	4.71	74	1.09	4.69	26.56	13	150	5	1.25	2.46	638	0.48	1.73	5936	0.68	HCG	9	1837.5	ICSI	15	14	7	1	2	13	14	2
2254	32	N	7.28	8.3	48	0.48	4.01	18.08	14	150	4	1	29.08	2083	1.44	2.57	5762	2.93	GnRH-a	9	1305	IVF	10	9	7	3	1	0	9	0
2255	37	N	9.74	3.02	58	0.55	0.84	23.19	8	262.5	6	1.5	2.5	521	0.49	2.2	1994	0.86	HCG	12	3300	ICSI	6	3	3	0	0	4	3	2
2256	40	N	6.95	3.15	63	0.62	1.11	22	2	225	3	0.75	2.37	366	0.47	1.14	838	0.31	HCG	9	2025	ICSI	2	2	2	0	0	2	2	2
2257	27	N	7.89	6.12	32	0.31	3.94	22.86	16	150	3	0.75	10.6	1678	0.5	3.62	4193	0.6	HCG	8	1462.5	IVF	13	11	6	1	1	0	11	0
2258	29	N	7.35	3.34	37	0.89	1.86	19.95	10	225	4	1	0.59	610	0.24	1.05	2805	0.82	HCG	9	2025	IVF	13	8	6	0	1	0	7	2
2259	34	N	6.1	4.38	33	0.62	7.15	18.03	14	125	1	0.25	7.21	887	1.97	1.37	3380	1.34	HCG	8	900	IVF	11	7	4	0	0	0	7	2
2261	27	N	9.03	4.69	28	1.18	1.56	21.97	9	225	4	1	1.45	448	1.1	0.8	1496	0.77	HCG	11	2475	IVF	9	9	5	1	1	0	9	2
2262	25	N	4.53	2.61	53	0.2	9.2	27.01	17	112.5	2	0.5	3.25	4497	0.8	0.62	5044	0.68	HCG	9	1725	IVF	18	13	4	0	1	0	13	0
2264	31	N	7.75	5.1	21	0.5	2.67	20.44	13	225	3	0.75	4.59	1455	1.38	0.78	2826	1.95	HCG	10	2175	ICSI	13	11	3	0	3	13	11	0
2265	40	N	8.85	2.47	60	0.81	0.87	22	8	262.5	5	1.25	2.08	501	0.25	1.51	1427	1.44	HCG	10	2250	ICSI	6	5	2	0	0	6	5	2
2266	30	N	5.52	9.27	51	0.36	6.21	21.3	13	125	4	1	6.64	1038	0.2	1.54	4650	0.39	HCG	12	2550	IVF	16	15	13	6	1	0	15	2
2267	31	N	5.32	1.46	66	0.45	1.94	26.3	13	225	4	1	3.65	1610	1.45	0.78	3327	1.53	GnRH-a	8	2400	IVF	12	11	4	1	2	0	10	0
2269	31	N	6.14	2.97	25	0.8	13.84	19.33	15	112.5	4	0.5	2.02	388	0.19	2.2	1821	0.57	HCG	9	1387.5	IVF	11	9	4	0	0	0	9	2
2271	40	N	9.52	2.59	36	0.13	0.51	25.89	5	300	1	0.125	2.55	149	0.04	3.13	405	1.27	GnRH-a	9	2400	IVF	1	1	1	0	0	0	1	0
2272	35	N	7.49	4.52	60	0.37	2.2	19.6	11	225	3	0.75	8.46	1485	0.65	0.78	1730	0.7	HCG	8	1597.5	IVF	8	6	2	0	0	0	5	2
2273	29	N	5.51	1.7	41	0.75	3.18	24.22	20	200	3	0.375	3.1	1257	0.74	1.46	7809	1.69	GnRH-a	9	1755	IVF	18	13	6	2	3	0	13	0
2274	26	N	8.92	1.37	33	0.39	1.3	19.53	12	225	3	0.75	7.06	903	0.74	0.39	2001	9.2	HCG	10	2325	IVF	0	0	0	0	0	0	0	0

## Sheet: Fresh Transfer DATASHEET
ID	AGE	Cetrorelix on Trigger Day	Cetrorelix on Trigger Day	Basel FSH	Basel LH	Basel E2	Basel P	AMH	BMI	AFC	Starting dose of GN (IU)	Duration of Cetrorelix (day)	Total Cetrorelix (mg)	LH Start day	E2 Start day	P4 Start day	LH Trigger day	E2 Trigger day	P4 Trigger day	HCG/GnRH-a	Stimulation duration of GN(DAY)	Total GN (IU)	IVF/ICSI	Oocytes Retrived	Fertilized Oocytes	Available Embryos	Top-quality Embryos	Good quality embryos	MII	2PN	No of Embryo Transfer	Endometrium Thickness (cm)	Embryo Socre 1	Embryo Score 2	Biochemical Pregnancy	Clinical Pregnancy	No. of Gastation Sac	Prognancy Outcomes
209	34	Y	1	6.95	7.43	61	0.22	4.35	20.76	11	150	5	1.25	4.95	1719	0.2	1.07	6899	1.57	HCG	9	33.5	IVF	17	14	9	3	0	0	13	1	1.2	4BC*1		N	N
345	29	Y	1	4.85	9.46	56	1.16	13.78	21.09	12	112.5	4	0.5	3.43	174	2.63	3.82	826	2.57	GnRH-a	9	23	IVF	16	15	7	0	1	0	14	2	1	Score:8	7	Y	Y	1	Liive Birth
393	32	Y	1	9.54	3.58	58	0.92	1.73	22.04	4	225	5	0.75	4	233	0.35	5.64	682	1.06	HCG	12	43	ICSI	3	2	1	0	0	2	2	1	0.7	Score:6		Y	Y	1	Liive Birth
550	40	Y	1	7.22	2.87	29	1	6.52	19.71	15	150	8	1	2.14	987	0.94	1.03	9026	1.82	HCG	12	36	IVF	21	15	6	1	1	0	13	1	1.4	Score:7		N	N
685	35	Y	1	6.41	2.25	56	0.4	0.71	22.86	6	300	5	1.125	1.65	800	0.48	2.76	4046	1.09	HCG	10	39	IVF	6	6	4	1	1	0	6	1	1	Score:8		N	N
692	33	Y	1	7.66	5.04	30	0.63	5.44	19.05	13	150	4	1	3.12	944	0.43	0.93	2305	0.86	HCG	9	24	IVF	7	7	6	0	0	0	7	2	1.3	Score:7	8	Y	N
703	35	Y	1	7.94	4.99	29	0.67	3.01	20.82	15	200	4	0.875	8.77	1905	1.47	0.68	4163	1.36	GnRH-a	10	30	IVF	15	13	5	0	2	0	12	2	1	Score:8	6	N	N
713	25	Y	1	8.72	9.23	26	1.32	7.3	25.39	15	150	4	1	11.6	1941	1.06	1.76	4574	1	GnRH-a	10	35	IVF	10	10	5	1	1	0	10	1	1	Score:7		Y	N
746	27	Y	1	8.64	7.74	66	0.74	5.98	22.58	22	150	3	0.5	5.54	1578	0.4	2.01	2846	0.56	HCG	8	16	IVF	7	3	2	0	0	0	2	2	0.9	Score:7	6	N	N
756	29	Y	1	10.37	4.57	54	0.86	1.59	21.48	5	262.5	3	0.75	3.97	743	0.48	1.6	1732	0.75	HCG	8	32	ICSI	7	7	5	2	0	7	5	2	1.2	Score:6	7	Y	Y	2	Liive Birth
759	34	Y	1	13.53	4.57	23	0.29	1.53	20.96	6	262.5	5	0.75	7.01	824	0.84	1.67	2194	1.07	HCG	12	43	IVF	6	6	4	1	0	0	6	2	0.7	Score:8	7	N	N
775	40	Y	1	8.79	3.85	21	0.81	3.27	19.92	7	200	5	0.75	2.09	550	0.66	1.6	2564	1.45	HCG	9	36	IVF	6	4	2	0	0	0	4	2	1.1	Score:7	7	N	N
781	38	Y	1	10.88	4.58	67	1.29	0.31	22.04	4	300	4	0.5	4.94	307	0.67	5.22	675	1.45	HCG	8	24	IVF	2	2	2	0	0	0	2	2	0.9	Score:6	8	Y	Y	1	Abortion
783	32	Y	1	6.28	6	39	0.82	1.12	23.44	7	262.5	2	0.25	2.8	2069	1.38	1.53	2602	0.7	HCG	8	32	IVF	11	8	3	0	0	0	8	2	1	Score:6	7	Y	Y	2	Liive Birth
789	27	Y	1	6.46	3.16	12	0.74	8.83	18.26	12	150	2	0.25	2.94	3722	1.37	1.09	5200	1.25	GnRH-a	8	16	ICSI	16	12	6	0	1	13	10	2	1.4	Score:7	6	N	N
799	31	Y	1	7.14	6.16	44	0.37	1.49	21.48	11	262.5	5	1.25	15.57	2158	1.51	0.8	4938	1.58	HCG	10	25	IVF	14	12	5	0	2	0	6	1	0.9	4BC*1		N	N
803	32	Y	1	10.28	9.13	48	0.97	3.86	20.45	13	150	4	1	12.95	2414	0.71	1.67	5051	1.4	HCG	9	30	ICSI	13	13	6	0	1	13	11	2	1.6	Score:7	7	Y	N
813	28	Y	1	7.9	3.95	44	0.68	0.64	19.81	10	300	3	0.5	3.35	2040	1.09	3.43	4812	1.19	HCG	8	24	IVF	14	13	8	1	2	0	10	2	0.7	Score:7	7	Y	Y	2	Liive Birth
836	29	Y	1	5.98	2.61	38	1.03	3.99	20.58	16	150	2	0.25	5.74	3750	0.75	1.81	5383	0.57	HCG	9	24.5	IVF	16	13	8	0	1	0	13	2	0.8	Score:7	8	N	N
840	32	Y	1	9.46	3.04	17	0.41	0.63	21.48	7	300	4	0.5	4.99	1260	0.69	1.74	2787	1.07	HCG	10	40	ICSI	4	3	1	0	0	3	3	1	0.9	Score:7		N	N
841	35	Y	1	12.17	7.73	40	0.06	1.27	21.48	4	262.5	6	1.5	2.11	554	0.31	2.94	1379	0.89	HCG	12	48	IVF	5	4	3	0	0	0	2	2	0.8	Score:7	7	Y	Y	1	Abortion
855	28	Y	1	15.93	6.64	15	0.74	7.27	21.48	14	150	4	0.5	6.64	1511	0.74	2.39	4851	1.18	HCG	8	24	IVF	10	7	3	0	0	0	6	2	0.9	Score:7	8	Y	N
857	23	Y	1	5.44	4.81	48	0.58	1.98	23.44	21	225	3	0.375	4.19	1027	0.35	3.39	2679	0.82	HCG	10	32	IVF	6	6	3	0	1	0	5	2	1.1	Score:5	7	N	N
859	29	Y	1	8.32	7.76	24	0.3	2.84	22.58	10	200	4	0.5	3.92	913	0.25	3.89	4136	0.94	HCG	8	32	IVF	9	9	3	1	0	0	9	2	1.2	Score:5	7	Y	Y	1	Liive Birth
864	34	Y	1	7.9	6.59	51	0.36	2.62	21.48	11	200	4	1	29.3	1387	1.18	2.33	2336	0.8	HCG	9	24	IVF	11	10	1	0	1	0	8	1	0.9	Score:6		Y	Y	2	Abortion
867	26	Y	1	23.3	5.59	50	1.34	2.4	16.85	10	200	4	0.5	3.3	634	1.39	3.22	1636	1.19	HCG	8	27	ICSI	8	6	1	0	0	6	6	1	1	Score:7		Y	Y	1	Abortion
868	32	Y	1	6.5	4.38	36	0.83	2.05	21.48	13	225	2	0.5	8.8	2621	1.24	1.37	3451	1.07	HCG	9	29	IVF	13	9	2	0	1	0	9	2	1.1	Score:6	6	N	N
871	29	Y	1	7.03	9.14	59	0.78	3.83	33.2	19	150	4	0.5	3.38	976	0.3	3.47	2174	0.5	HCG	11	41	IVF	10	9	2	0	0	0	8	2	1.2	Score:7	8	Y	Y	2	Liive Birth
877	32	Y	1	6.08	2.47	54	0.58	1.49	25.39	7	262.5	2	0.5	3.77	737	0.42	2.01	975	0.37	HCG	9	36	IVF	5	3	3	0	1	0	3	2	0.8	Score:8	7	N	N
884	27	Y	1	7.27	7.56	30	0.5	8.16	21.48	18	150	4	0.5	6.82	488	0.99	3.31	1636	1.7	HCG	8	23.5	IVF	8	6	2	0	0	0	6	2	0.8	Score:6	6	N	N
888	33	Y	1	6.28	2.81	62	0.25	1.34	28.58	12	262.5	6	0.75	6.08	994	0.63	1.21	5001	0.99	HCG	11	45	IVF	10	9	4	0	1	0	8	2	1	Score:7	7	Y	Y	2	Liive Birth
900	30	Y	1	5.02	3.39	56	0.27	11.33	21.48	13	112.5	5	0.625	9.03	1722	1.35	2.17	8835	1.97	HCG	9	18	ICSI	19	16	12	2	1	17	14	2	1	Score:7	8	Y	Y	1	Liive Birth
904	32	Y	1	12.22	3.16	89	0.68	0.63	21.48	3	300	5	0.625	3.18	232	0.42	4.5	963	0.93	HCG	9	27	IVF	3	1	1	0	0	0	1	1	0.8	Score:5		N	N
923	29	Y	1	7.99	8.91	68	1.17	3.11	21.48	15	200	3	0.625	11.41	718	1	4.23	945	0.52	HCG	7	28	IVF	5	4	1	0	0	0	3	1	0.9	4BC*1		Y	Y	1	Abortion
926	35	Y	1	6.87	3.12	33	1.52	2.1	19.71	10	225	6	0.75	2.46	546	0.56	1.23	2868	0.52	HCG	10	39	ICSI	11	10	5	0	1	10	10	1	1	Score:7		N	N
956	38	Y	1	7.97	3.17	21	0	3	22.03	11	200	5	0.625	1.13	848	0.49	1.05	3637	0.92	HCG	10	39	IVF	8	4	1	0	0	0	4	1	0.9	4BC*1		N	N
967	37	Y	1	6.71	1.43	15	1.05	2.58	21.51	13	200	5	0.625	1.18	809	0.67	0.89	4847	1.04	HCG	10	38	ICSI	13	10	2	0	1	11	10	1	1.3	Score:7		N	N
969	36	Y	1	6.63	5.52	20	0.63	0.79	21.05	4	300	7	0.875	4.15	1221	0.52	1.6	3029	1.25	HCG	11	33	ICSI	8	4	2	0	0	5	4	1	1.1	Score:7		N	N
984	31	Y	1	11.99	3.39	43	0.43	0.87	19.92	12	300	3	0.375	3.4	1151	0.25	1.15	1747	0.42	HCG	10	40	IVF	6	6	3	1	0	0	5	2	0.9	Score:7	9	N	N
1014	35	Y	1	4.61	4.42	31	0.41	3.22	21.48	14	200	6	0.75	0.96	381	0.58	1.42	4985	0.78	HCG	10	30	IVF	14	8	4	0	1	0	8	1	1	Score:6		Y	Y	1	Liive Birth
1025	31	Y	1	5.89	2.38	51	0.51	8.73	19.72	11	150	4	0.5	10.67	1635	1.05	1.55	4813	1.24	HCG	9	27	IVF	11	10	4	0	1	0	10	2	0.8	Score:6	7	Y	Y	1	Liive Birth
1040	29	Y	1	6.34	3.74	46	0.38	1.08	19.57	14	262.5	6	0.75	0.64	757	0.42	0.92	3199		HCG	11	37	IVF	11	9	6	1	1	0	7	2	1	Score:8	8	Y	Y	2	Ectopic
1042	27	Y	1	7.2	8.12	28	0.82	4.33	22.6	14	150	7	1.625	7.92	661	1.2	1.22	3910	1.62	HCG	11	36	IVF	17	16	6	0	1	0	16	2	0.75	Score:7	6	Y	Y	1	Liive Birth
1043	35	Y	1	6.58	2.75	31.64	0.08	0.99	20.57	5	262.5	5	0.625	1.24	204	0.21	1.47	583	0.06	HCG	10	30	ICSI	4	3	2	0	0	3	3	2	1	Score:8	7	N	N
1069	26	Y	1	4.61	2.64	13	0.59	5.23	24.67	20	150	5	1.125	8.88	771	1.36	4.49	1586	1.12	HCG	9	36	ICSI	15	10	4	0	1	12	10	2	1	Score:8	7	N	N
1074	38	Y	1		5.75	39	0.44	1.02	19.38	8	262.5	4	0.5	10.56	876	0.93	1.67	2355	0.92	HCG	10	43	IVF	5	5	2	0	1	0	5	2	1.2	Score:6	6	N	N
1093	39	Y	1	7.23	2.79	60	0.27	1.73	20.57	8	225	4	1	9.79	944	1.1	1.49	1994	0.76	HCG	11	43	IVF	8	5	3	0	0	0	5	1	1	4BC*1		N	N
1125	29	Y	1	8.77	1.46	38	0.86	0.59	22.91	4	300	3	0.5	1.84	388	0.5	2.89	664	0.99	HCG	9	36	IVF	3	2	2	0	0	0	2	2	0.9	Score:7	5	N	N
1136	32	Y	1	10.07	2.63	58	0.24	2.6	21.19	7	200	6	0.75	0.75	409	0.42	1.1	3811	0.65	HCG	10	40	ICSI	11	4	1	0	0	7	4	1	0.9	Score:6		N	N
1198	35	Y	1	8.52	5.91	57	0.66	2.45	24.03	13	200	4	0.875	3.86	580	0.42	1.21	1408	0.88	HCG	7	28	IVF	5	3	2	0	0	0	3	2	1	Score:6	6	N	N
1229	30	Y	1	7.29	2.15	36	0.75	3.38	19.03	15	200	6	0.75	1	635	0.26	0.82	4050	1.04	HCG	10	30	IVF	12	6	1	0	0	0	6	1	1	Score:6		N	N
1240	29	Y	1	6.17	4.59	12	0.55	3.44	22.04	14	200	5	0.625	2.56	501	0.39	3.15	2788	0.8	HCG	9	33.5	ICSI	14	10	7	1	0	9	10	2	1.2	Score:9	7	Y	Y	2	Liive Birth
1242	40	Y	1	6.59	2.77	30	0.6	4.03	19.07	7	150	6	1.5	10.46	2723	0.89	1.41	6600	1.49	HCG	10	40	IVF	13	13	3	1	1	0	13	1	1.2	Score:9		N	N
1245	34	Y	1	6.38	5.32	71	0.67	2.06	23.44	15	225	4	1	11.94	442	1.11	2.14	837	0.82	HCG	10	30	IVF	9	7	2	0	0	0	7	2	1.2	Score:6	6	N	N
1248	33	Y	1	6.79	2.94	91	0.56	3.23	25.59	10	200	6	0.75	2.1	620	0.58	3.35	6589	1.14	HCG	11	43	IVF	13	12	6	2	1	0	12	1	1.3	Score:9		Y	N
1257	29	Y	1	8.24	17.34	68	0.2	8.35	29.3	16	150	6	1.5	16.47	913	0.81	1.8	5592	0.82	HCG	10	37.5	ICSI	12	4	1	0	0	12	4	1	1.2	Score:6		N	N
1260	30	Y	1	5.51	4.25	47	0.9	3.09	19.23	12	200	6	1.375	6.32	1089	0.77	2.4	6791	1.18	HCG	9	19	ICSI	15	13	6	0	0	11	13	2	0.9	Score:7	7	N	N
1261	37	Y	1	6.85	4.57	16	0.38	2.6	21.56	9	200	5	0.625	2.08	304	0.43	3.45	2427	0.82	HCG	10	40	ICSI	7	6	2	0	0	7	6	2	1.1	Score:7	7	Y	Y	2	Liive Birth
1265	37	Y	1	17.14	8.5	95	0.63	1.02	20.7	3	262.5	2	0.5	12.87	412	0.91	4.85	390	0.58	HCG	11	33	ICSI	3	2	2	0	0	2	2	2	0.8	Score:7	7	N	N
1277	36	Y	1	6.46	6.67	50	0.56	5.08	22	11	150	5	0.625	1.59	833	1.27	2.89	4953	1.07	HCG	7	17.5	IVF	12	12	5	1	1	0	12	2	1	Score:7	7	Y	Y	1	Liive Birth
1284	36	Y	1	7.88	4.2	71	1.03	4.28	16.41	14	150	5	0.625	1.4	1461	0.85	0.39	4834	1.63	HCG	11	29	IVF	9	8	2	0	0	0	8	2	0.8	Score:7	7	N	N
1285	36	Y	1	7.77	15.68	58	1.23	1.41	23.71	20	262.5	4	1	3.6	387	0.97	1.73	1252	1.05	HCG	8	21.5	IVF	7	5	2	0	0	0	5	2	1.2	Score:6	6	N	N
1287	32	Y	1	7.75	5.86	39	0.79	5.51	22	12	150	4	1	7.11	628	0.47	4.7	2636	0.93	HCG	8	21.5	ICSI	7	6	1	0	0	6	6	1	0.8	Score:5		N	N
1288	36	Y	1	5.31	3.09	22	0.48	0.28	22.04	10	300	6	0.75	1.19	503	0.52	2.36	3417	1.48	HCG	10	35	ICSI	9	7	2	0	1	9	5	2	0.9	Score:6	7	N	N
1298	26	Y	1	7.49	3.83	42	1.17	8.99	19.63	17	150	6	1.5	1.11	559	0.3	0.47	4652	1.44	HCG	9	19	IVF	12	11	4	0	0	0	11	2	1	Score:7	5	N	N
1302	36	Y	1	10.92	4.1	40	0.89	1.34	19.14	12	262.5	5	1.25	11.97	631	0.39	1.95	2615	1.25	HCG	9	22	IVF	8	7	3	0	0	0	6	2	1	Score:5	5	N	N
1309	34	Y	1	11.28	3.71	30	0.39	0.06	23.92	7	300	5	0.625	1.22	189	0.39	2.17	889	0.41	HCG	10	29	ICSI	4	3	2	0	1	3	3	2	1	Score:7	7	Y	N
1315	31	Y	1	6.14	2.41	53	0.63	1.92	24.44	10	225	4	0.5	1.86	843	0.65	3	2407	1.1	HCG	8	24	IVF	9	5	1	0	1	0	4	1	0.9	Score:6		N	N
1323	34	Y	1	5.32	4.11	29	1.3	3.74	22	10	150	4	1	4.47	656	0.46	4.25	1725	1.18	HCG	9	26	IVF	6	3	1	0	0	0	3	1	1	Score:7		Y	Y	1	Liive Birth
1355	31	Y	1	5.65	2.23	34	0.33	4.4	21.48	8	150	6	1.375	1.38	496	0.39	1.28	3165	0.85	HCG	11	37	ICSI	10	10	7	0	1	10	8	2	0.95	Score:7	7	Y	Y	2	Liive Birth
1384	29	Y	1	8.92	3.25	67	0.56	2.79	17.58	13	200	5	0.625	1.18	515	0.49	1.88	5841	0.94	HCG	9	25	ICSI	14	11	6	3	0	11	9	2	1.1	Score:9	9	N	N
1386	38	Y	1	13.34	5.47	68	0.21	2.02	19.6	8	225	6	1.375	3.76	591	0.41	4.91	5312	1.66	HCG	11	38.5	IVF	11	11	8	1	1	0	11	2	0.9	Score:6	7	Y	Y	1	Liive Birth
1407	38	Y	1	8.85	2.91	41	0.51	1.52	25.77	13	262.5	4	1	8.11	737	0.71	1.32	1593	0.83	HCG	11	41	ICSI	9	5	3	3	0	5	5	2	1.1	Score:9	9	N	N
1409	33	Y	1	7.43	3.41	55	1	2.21	20.45	12	225	7	1.75	2.8	341	0.67	1.05	3024	1.7	HCG	11	37	ICSI	11	11	5	1	2	7	11	2	0.8	Score:9	7	Y	Y	1	Liive Birth
1415	26	Y	1	6.13	4.69	51	0.78	3.01	21.48	14	200	4	1	6.66	912	1	4.7	3237	1.67	HCG	8	25	IVF	11	8	2	0	1	0	7	2	1.2	Score:6	6	Y	Y	1	Abortion
1416	26	Y	1	7.78	2.43	34	0.84	0.59	20.45	7	300	8	1	1.81	493	1	0.34	4475	1.87	HCG	13	52	ICSI	11	8	4	2	1	9	6	2	1	Score:9	7	N	N
1422	30	Y	1	5.66	3.78	31	1.71	13.26	29.38	17	112.5	3	0.75	10.35	3272	1.57	2.25	5195	1.33	HCG	12	59	IVF	23	20	7	0	1	0	17	2	0.85	Score:7	6	Y	Y	2	Liive Birth
1427	31	Y	1	5.34	2.78	42	0.62	2.85	23.62	10	200	5	0.625	1.04	505	0.6	0.8	3647	0.72	HCG	10	34.5	IVF	10	8	2	1	1	0	7	2	0.9	Score:9	5	N	N
1441	38	Y	1	6.91	3.5	19	0.27	5.15	24.22	10	150	5	1.25	3.7	1064	0.44	1.89	3172	0.7	HCG	9	36	IVF	8	6	2	0	0	0	6	2	0.8	Score:6	6	N	N
1454	35	Y	1	6.92	2.34	37	0.47	2.31	23.62	8	200	5	0.625	1.9	431	0.34	2.42	3172	0.66	HCG	9	36	IVF	5	4	1	0	0	0	3	1	1.1	Score:7		Y	Y	1	Abortion
1457	30	Y	1	6.51	3.83	43	1.66	0.47	22.22	7	300	7	0.875	3.39	781	1.36	1.18	2802	2.35	HCG	11	44	IVF	7	7	1	1	1	0	6	1	1.1	Score:9		Y	N
1486	31	Y	1	7.68	4.72	19	0.45	3.32	18.78	5	200	4	0.5	3.82	1246	0.72	2.36	2990	1.32	HCG	10	34	ICSI	15	14	9	3	1	14	14	2	0.9	Score:9	9	Y	Y	1	Liive Birth
1504	29	Y	1	3.79	5.83	60	0.98	5.98	18.67	12	150	5	1.125	1.55	705	0.16	1.91	6007	0.91	HCG	11	37	IVF	13	13	5	0	1	0	10	2	1.1	Score:7	7	Y	N
1511	33	Y	1	6.19	4.48	23	0.49	0.54	21.51	10	300	3	0.75	23.55	891	0.81	1.99	1016	0.47	HCG	8	32	IVF	7	6	3	0	1	0	6	2	0.95	Score:7	6	N	N
1521	29	Y	1	5.24	4.2	41	0.92	4.25	22.03	13	150	5	1.25	9.25	2072	1.27	1.43	4915	1.34	HCG	9	25	ICSI	14	11	2	0	0	12	11	2	0.9	Score:5	5	Y	Y	1	Liive Birth
1531	24	Y	1	7.74	3.93	26	0.32	7.33	20.2	12	150	3	0.5	3.78	1137	0.27	4.71	2435	0.44	HCG	8	17.5	IVF	7	6	3	0	1	0	6	2	1.3	Score:7	5	Y	Y	2	Liive Birth
1537	28	Y	1	8.9	9.08	13	0.73	8.52	27.25	20	150	5	1.25	16.14	1912	0.88	3.59	6621	1.27	HCG	11	31	IVF	16	14	6	1	1	0	13	1	1.1	4BC*1		Y	Y	1	Liive Birth
1538	35	Y	1	9.15	5.42	31	0.4	5.25	19.53	12	150	4	1	4.6	1125	0.55	2.31	3505	1.63	HCG	8	18.6	IVF	13	12	9	2	1	0	11	2	0.9	Score:9	9	Y	Y	1	Abortion
1541	23	Y	1	8.62	8.48	33	1.51	6.4	25.81	20	150	6	1.5	64.71	1233	1.09	4.59	3531	1.31	HCG	11	19	IVF	19	17	6	3	1	0	15	2	1.2	Score:9	9	Y	N
1549	37	Y	1	9.76	2.88	21	0.33	0.7	19.53	7	300	6	0.875	1.59	522	0.42	3.16	2288	0.51	HCG	10	26.8	IVF	5	2	1	0	0	0	2	1	1.1	Score:7		Y	Y	1	Liive Birth
1550	31	Y	1	4.23	1.94	52	0.32	3.08	20.81	16	200	2	0.25	2.36	4572	0.69	0.55	3809	0.94	HCG	9	17.5	ICSI	17	15	7	4	4	16	15	2	1.1	Score:9	9	N	N
1558	27	Y	1	8.62	6.59	29	0.75	5.14	20.43	11	150	7	1.625	4.65	1094	0.71	0.43	4360	1.53	HCG	13	45	ICSI	10	10	8	4	1	10	6	2	1	Score:8	9	Y	Y	1	Liive Birth
1559	36	Y	1	5.3	2.94	24	0.58	2.19	21.26	12	225	5	0.625	2.25	803	0.65	0.82	3349	1.09	HCG	10	25	IVF	10	8	2	0	0	0	7	2	1	Score:5	5	N	N
1562	31	Y	1	7.37	3.21	21	0.16	7.59	20.2	8	150	5	1.125	1.54	450	0.4	1.28	3562	1.23	HCG	9	36	IVF	14	9	4	0	0	0	7	2	0.9	Score:7	7	Y	Y	1	Liive Birth
1565	26	Y	1	7.54	6.37	24	0.55	6.16	19.84	16	150	4	0.5	3.88	1585	0.96	0.51	3909	1.3	HCG	10	23.5	IVF	19	12	3	0	2	0	10	2	1.1	Score:8	7	Y	Y	2	Abortion
1575	26	Y	1	6.74	7.69	34	0.6	3.54	21.64	12	200	4	0.5	5.09	1466	0.7	1.73	3625	0.86	HCG	8	16	IVF	15	11	2	0	3	0	5	2	1	Score:7	6	Y	Y	1	Liive Birth
1576	29	Y	1	8.31	3.1	31	1.1	3.55	19.65	7	150	5	1.25	3.82	611	0.95	1.84	1866	0.53	HCG	9	20.2	IVF	6	5	3	1	0	0	5	2	1.2	Score:7	5	Y	Y	1	Abortion
1584	32	Y	1	5.43	2.28	24	0.52	5.39	21.26	15	150	6	0.75	1.06	307	0.61	2.05	5398	1.01	HCG	12	34	ICSI	15	11	6	2	3	14	9	2	1.5	Score:9	8	N	N
1603	32	Y	1	6.58	2.82	39	0.31	5.57	23.63	20	150	6	1.5	1.2	1269	0.17	1.24	6928	1.13	HCG	10	30	IVF	15	11	10	2	0	0	11	2	1.6	Score:8	7	Y	Y	2	Liive Birth
1606	37	Y	1	11.3	5.53	38	0.54	0.73	21.51	3	300	5	1.25	5.35	251	0.77	1.25	474	1.11	HCG	10	30	IVF	4	4	3	0	1	0	4	2	0.8	Score:6	6	N	N
1612	20	Y	1	3.62	3.36	26	1.35	3.02	22.66	16	200	2	0.25	2.65	4388	1.07	1.13	4113	1.13	HCG	8	13.8	IVF	18	15	8	2	1	0	15	2	1	Score:6	7	Y	N
1621	36	Y	1	8.15	4.24	40	0.39	2.71	18.6	11	200	6	0.75	2.34	1400	0.92	1.74	5256	1.02	HCG	10	40	ICSI	11	7	3	0	0	9	7	2	1	Score:5	6	N	N
1626	30	Y	1	9.83	9.62	22	0.97	7.62	26.17	20	150	4	1	8.44	291	0.53	4.11	528	0.26	HCG	11	29	IVF	2	1	1	1	0	0	1	1	1.1	Score:9		Y	N
1633	31	Y	1	7.21	10.3	43	0.43	3.24	26.3	13	200	4	1	34.3	1730	1.63	1.48	5262	0.61	HCG	9	24	IVF	16	14	10	0	1	0	14	2	0.85	Score:7	7	Y	Y	1	Liive Birth
1643	40	Y	1	4	2.46	38	0.93	2.48	19.96	13	200	6	0.875	1.24	292	0.74	1.38	2856	0.78	HCG	9	27	IVF	10	6	4	1	0	0	6	1	0.7	Score:9		N	N
1644	26	Y	1	8.64	10.14	67	0.92	12.95	20.2	18	112.5	6	1.5	8.63	460	0.52	4.47	3001	0.52	HCG	9	19.5	IVF	12	7	5	3	0	0	5	2	0.9	Score:9	8	Y	Y	2	Abortion
1650	30	Y	1	6.84	6.18	39.2	0.7	1.18	18.73	6	262.5	6	1.5	1.62	524	0.59	1.19	4642	1.21	HCG	11	44	IVF	9	9	6	2	0	0	9	2	1	Score:9	8	Y	Y	1	Liive Birth
1655	31	Y	1	9.47	5.02	81	0.6	2.96	18.52	8	200	3	0.75	2.01	801	0.48	3.44	1597	1.19	HCG	7	21	IVF	6	6	4	0	0	0	6	2	1.2	Score:6	7	N	N
1663	32	Y	1	6.25	2.64	74	0.55	0.62	19.72	5	300	4	1	6.76	592	0.88	4.34	1869	0.95	HCG	8	24	ICSI	4	3	3	1	0	4	3	2	0.7	Score:6	9	N	N
1700	24	N	2	5.09	4.06	27	0.7	8.37	23.62	18	112.5	1	0.125	1.48	5160	1.89	0.42	8747	0.97	GnRH-a	11	18.4	ICSI	15	8	6	1	0	15	8	2	1.1	Score:7	9	Y	Y	2	Ectopic
1747	31	N	2	5.48	3.46	36	0.77	3.73	19.95	9	200	4	0.5	2.81	595	0.46	4.71	4063	0.98	HCG	9	27	IVF	13	12	2	0	2	0	12	2	0.8	Score:6	6	N	N
1750	36	N	2	9.19	3.04	41	0.33	4.46	29.3	8	150	3	0.375	3.1	828	0.45	2.32	1510	0.5	HCG	11	55	IVF	6	6	3	0	1	0	6	2	1.2	4BC*1		Y	Y	2	Liive Birth
1764	29	N	2	10.84	5.93	56	0.33	0.96	21.34	12	225	3	0.375	7.59	986	0.75	3.15	2274	0.92	HCG	10	30	IVF	5	5	3	0	1	0	5	1	1.3	4BC*1		N	N
1773	31	N	2	5.26	2.08	26	1.27	3.62	19.63	13	200	2	0.25	2.83	980	1.38	1.19	1140	0.99	HCG	9	27	IVF	5	3	1	0	0	0	3	1	1	4BC*1		Y	Y	1	Liive Birth
1775	40	N	2	7.61	4.57	35	0.4	4.03	21.08	12	150	1	0.25	11.69	2838	1.01	1.18	4305	0.65	HCG	10	30	IVF	12	9	4	1	1	0	9	2	1	4BC*1		Y	N
1788	36	N	2	7.34	3.03	24	0.27	1.35	21.48	8	225	3	0.375	1.71	598	0.61	2.11	1459	1.36	HCG	8	32	ICSI	6	4	3	0	0	5	4	2	0.9	Score:7	7	N	N
1792	32	N	2	8.3	1.35	38	0.28	4.14	26.67	12	150	3	0.375	2.35	585	0.52	4.24	2474	1.06	HCG	11	48	ICSI	7	6	2	0	0	6	6	2	1	Score:6	8	N	N
1801	34	N	2	6.91	3.17	36.57	0.78	3.19	23.62	9	200	5	0.625	3.11	1019	0.7	1.65	7908	1.29	HCG	9	36	ICSI	9	9	4	0	0	9	9	2	0.8	Score:7	8	Y	N
1805	24	N	2	8.5	3.05	52	1.32	0.76	22.06	6	262.5	4	0.5				2.35	2226	1.48	HCG	12	41	IVF	7	6	5	0	0	0	5	1	1	4BC*1		N	N
1809	27	N	2	8.97	5.15	77	0.33	4.05	21.38	13	150	5	1.25	6.38	689	0.71	3.17	3432	0.87	HCG	10	40	ICSI	10	8	3	0	0	8	8	2	1.4	Score:6	6	Y	Y	2	Liive Birth
1810	39	N	2	9.12	4.14	33	0.97	1.49	21.48	5	225	3	0.375	2.75	767	0.76	1.81	2405	1.06	HCG	7	21	IVF	5	5	4	0	1	0	5	2	0.65	Score:8	7	N	N
1811	30	N	2	5.9	6.81	52	1.08	4.52	20.96	9	150	5	0.625	7.74	1457	0.89	1.02	4838	1.71	HCG	10	40	IVF	14	11	6	1	1	6	11	2	0.9	Score:6	7	Y	Y	1	Ectopic
1819	25	N	2	6.42	6.26	45	0.32	6.09	22.07	9	125	1	0.25	6.57	532	1.36	4.72	2843	1.88	HCG	10	35	IVF	17	15	7	4	2	0	15	1	1	4BC*1		N	N
1825	27	N	2	7.2	5.19	39	0.92	2.51	22	6	225	3	0.75	8.99	1570	1.2	0.81	6296	1.23	HCG	11	37	IVF	11	9	5	0	0	0	9	2	0.8	Score:7	7	N	N
1826	39	N	2	6.05	2.49	50	0.47	0.6	20.31	7	300	3	0.375	3.5	543	1.29	3.57	1307	1.11	HCG	10	40	IVF	5	4	2	0	0	0	4	2	1	Score:6	5	Y	Y	2	Liive Birth
1827	34	N	2	11.77	2.65	49	1	2.14	19.72	4	225	1	0.125	6.01	1254	0.57	4.44	4486	0.8	HCG	11	44	IVF	5	4	2	0	0	0	4	2	0.9	Score:5	5	N	N
1831	30	N	2	8.26	4.44	43	0.62	1.99	23.92	10	225	4	1	9.16	1807	0.75	1.2	7971	1.86	HCG	12	48	IVF	11	7	2	1	0	0	6	1	1.1	Score:7		N	N
1833	40	N	2	6.57	5.45	58	1.02	1.56	21.48	10	225	4	0.5	6.19	1872	1.07	0.88	5536	1.55	HCG	13	52	IVF	10	8	4	0	1	0	8	2	0.8	Score:8	7	Y	Y	2	Liive Birth
1850	38	N	2	5.03	1.78	30	0.76	2.83	24.84	15	200	1	0.125	2.97	3594	0.98	0.61	8866	1.29	HCG	9	31	IVF	17	14	6	0	1	0	14	2	0.9	Score:8	7	N	N
1879	27	N	2	6.86	2.48	48	0.61	3.33	25.39	15	200	3	0.375	2.73	1128	0.27	2.02	6398	1.67	HCG	11	39	IVF	16	15	12	3	1	0	15	2	0.9	Score:7	9	Y	Y	2	Liive Birth
1884	33	N	2	9.49	3.6	58	0.63	2.02	19.56	8	225	5	1.25	7.56	573	0.86	2.08	1470	1.65	HCG	10	33	IVF	7	6	2	0	0	0	6	2	1.2	Score:7	6	N	N
1894	30	N	2	6.38	4.08	33	0.31	5.57	20.7	18	150	2	0.5	7.87	1763	0.7	2.94	2526	0.78	HCG	11	33.5	IVF	13	11	7	2	1	0	11	1	1.1	4BC*1		Y	Y	1	Abortion
1903	31	N	2	10.15	3.76	54	0.84	2.3	18.44	10	225	3	0.75	3.26	785	1.04	1.8	2008	1.05	HCG	8	24	IVF	6	4	2	0	0	0	4	2	1	Score:5	7	N	N
1910	39	N	2	6.4	1.16	42	0.37	1.54	24.03	13	225	3	0.375	1.67	1009	0.53	0.59	5126	0.95	HCG	9	34	ICSI	14	12	6	2	2	14	11	2	0.7	Score:9	9	N	N
1919	26	N	2	9.16	8.98	57	0.35	3.13	20.96	19	200	3	0.75	3.47	436	0.31	3.58	1855		HCG	8	17.98	IVF	7	6	2	0	0	0	6	1	1.2	Score:6		N	N
1930	35	N	2	8.15	4.17	72	0.6	4.78	22.04	12	150	3	0.75	2.13	631	0.69	2.33	3302	0.77	HCG	8	21.6	ICSI	7	4	2	0	0	4	4	2	0.8	Score:5	5	N	N
1940	31	N	2	9.57	3.4	38	0.22	2.38	19.88	11	225	3	0.75	5.73	1042	0.5	0.91	4775	1.2	HCG	10	36	IVF	11	7	3	1	1	0	7	2	1.1	Score:5	5	N	N
1947	29	N	2	4.82	2.33	28	0.5	1.67	28.04	19	225	3	0.75	5.85	1220	0.6	1.59	5431	1.3	HCG	11	44	ICSI	18	15	4	2	1	16	15	2	0.9	Score:7	9	Y	N
1949	34	N	2	7.56	1.68	32	0.33	1.29	23.15	11	225	5	1.25	6.86	685	0.95	0.99	3529	1.47	HCG	12	45.5	IVF	9	7	3	1	1	0	5	1	0.8	Score:9		Y	Y	1	Liive Birth
1950	32	N	2	4.63	2.58	31	0.27	2.81	21.64	8	200	3	0.375	3.32	734	0.46	1.57	4268	1.15	HCG	9	27	IVF	15	12	5	0	1	0	12	2	0.7	Score:7	6	Y	Y	2	Liive Birth
1962	35	N	2	8.07	4.26	42	0.71	3.33	18.47	10	200	5	1.25	9.76	819	0.73	1.26	4155	1.09	HCG	10	30	IVF	14	11	2	0	1	0	11	2	1	Score:5	5	N	N
1964	25	N	2	5.48	3.09	21	0.28	2.59	20.96	12	225	5	0.625	5.25	528	0.58	0.85	2901	1.37	HCG	10	33	IVF	12	10	7	2	1	0	10	2	1	Score:7	9	N	N
1971	40	N	2	7.72	2.2	41	1.04	1.32	24.01	6	225	7	0.875	1.62	456	0.95	2.11	3134	0.85	HCG	11	44	IVF	6	4	2	0	1	0	4	2	1	Score:7	5	Y	N
1972	24	N	2	6.18	4.56	54	0.83	1.92	19.61	12	225	4	1	6.57	1097	1.04	1.52	3731	0.54	HCG	9	27	ICSI	6	6	3	0	1	6	6	2	0.8	Score:6	5	Y	Y	2	Liive Birth
1982	24	N	2	7.88	2.58	28	0.63	1.64	21.38	12	225	5	1.25	4.13	503	0.56	0.82	1569	0.78	HCG	10	30	IVF	13	11	4	0	1	0	10	2	1	Score:7	6	N	N
1983	33	N	2	7.09	5.99	24	0.35	1.14	20.28	13	225	5	1.25	3.05	736	0.27	2.58	2209	0.7	HCG	10	30	IVF	8	8	2	0	1	0	8	1	1.1	Score:7		N	N
1984	36	N	2	6.2	6.59	64.28	0.06	0.95	21.77	12	262.5	5	1.25	7.2	758	0.8	2.88	4589	1.13	HCG	11	42	IVF	9	7	3	0	1	0	7	2	1.1	Score:6	5	Y	Y	1
1986	24	N	2	6.65	3.41	35.02	1.18	2.16	18.69	9	225	5	1.25	1.37	1073	0.98	0.32	5280	2.08	HCG	10	34	ICSI	11	5	4	0	0	7	5	2	1	Score:7	7	Y	Y	1	Liive Birth
1990	35	N	2	9.04	4.9	66	0.49	2.86	23.73	10	200	4	0.5	5.23	816	1.5	1.92	4856	1.79	HCG	9	31.5	IVF	10	6	4	0	0	0	6	2	1.2	Score:7	7	Y	Y	1	Liive Birth
1992	35	N	2	5.8	2.22	29	0.27	2.43	22.31	8	225	3	0.75	7.93	1475	0.92	2.82	3097	0.77	HCG	11	33	ICSI	10	5	4	2	1	7	5	2	1.2	Score:9	9	N	N
1996	34	N	2	9.05	2.59	41	0.68	1.24	19.27	12	225	3	0.75	5.95	402	0.23	2.33	671	0.64	HCG	10	40	ICSI	4	2	2	1	0	3	2	2	1	Score:8	9	Y	Y	1	Liive Birth
1998	30	N	2	7.87	3.29	46	0.22	0.81	20.83	9	262.5	5	1.25	1.85	227	0.57	1.15	1694	1	HCG	10	35	IVF	8	7	7	1	1	0	7	1	1	Score:9		Y	Y	1	Abortion
2000	37	N	2	6.83	4.16	45	0.51	1.87	20.57	13	225	6	1.5	12.34	1460	0.37	1.31	6958	1.01	HCG	11	33	IVF	11	10	3	1	1	0	9	1	1	Score:9		Y	Y	1	Liive Birth
2003	28	N	2	9.28	4.65	33	0.68	3.53	19.53	11	200	3	0.375	5.46	905	0.56	3.61	4832	0.35	HCG	9	27	IVF	9	8	5	0	1	0	8	2	0.9	Score:8	7	N	N
2005	38	N	2	8.7	8.08	40	0.32	1.14	25.64	10	225	5	1.25	9.99	888	0.57	1.15	5562	1.73	HCG	11	44	ICSI	10	5	2	0	0	8	5	2	1	Score:7	6	Y	Y	2	Abortion
2008	29	N	2	10.8	13.7	49	0.43	2.43	21.41	11	225	6	1.5	10.2	241	0.36	2.93	4104	1.09	HCG	11	49.8	ICSI	12	11	7	1	1	9	11	2	1	Score:7	8	Y	Y	2	Liive Birth
2009	37	N	2	4.99	4.6	35	0.42	7.62	21.48	20	125	3	0.375	3.58	1239	0.58	1.23	4962	1.39	HCG	9	29.98	ICSI	16	12	3	0	1	12	12	1	1	Score:8		Y	Y	1	Abortion
2011	32	N	2	5.77	5.26	24	0.29	1.85	21.88	14	225	5	1.25	3.25	730	0.37	0.38	4464	1.05	HCG	10	32.5	IVF	17	15	10	4	1	0	15	2	0.8	Score:9	9	Y	Y	1	Liive Birth
2017	31	N	2	7.02	3.07	35	0.85	1.39	27.68	10	225	3	0.75	3.18	1038	0.89	1.94	3502	1.17	HCG	9	36	IVF	9	7	3	0	0	0	6	2	1	Score:6	5	Y	Y	1	Abortion
2022	35	N	2	8.56	2.66	19	0.19	0.88	22.77	7	262.5	3	0.375	1.45	2000	0.73	0.61	5901	1.17	HCG	10	40	ICSI	9	8	2	0	0	8	7	1	1	Score:7		N	N
2025	33	N	2	7.01	7.41	35.84	0.18	7.93	26.35	9	112.5	4	1	8.43	976	0.37	4.17	3425	0.78	HCG	9	31.5	IVF	16	11	9	4	1	0	11	2	1.1	Score:9	9	N	N
2027	32	N	2	7.93	4.63	41	0.74	3.09	22.15	11	200	5	1.25	1.55	519	0.48	1.29	5335	1.15	HCG	11	40.5	IVF	11	8	3	1	0	0	8	2	0.9	Score:7	9	N	N
2030	27	N	2	9.38	4.45	82	0.99	2.47	19.23	11	225	4	1	9.52	1149	1.53	0.31	3615	1.35	HCG	10	28	IVF	10	10	8	4	1	0	10	1	1	Score:9		N	N
2031	27	N	2	5.35	4.29	40	0.56	9.98	22	20	112.5	4	0.5	1.77	601	0.39	2.22	4806	1.02	HCG	9	27	ICSI	18	16	2	0	1	18	15	2	0.7	Score:5	5	N	N
2038	29	N	2	10.24	2.67	32	0.32	1.02	24.88	12	225	3	0.375	1.89	309	0.49	1.75	2505	1.34	HCG	10	35	ICSI	7	6	3	0	1	6	5	2	1.1	Score:7	6	Y	Y	1	Liive Birth
2042	30	N	2	7.99	8.91	68	1.17	3.11	21.48	11	200	3	0.75	6.07	1268	1	4.76	4888	1.46	HCG	8	24	IVF	12	9	2	0	1	0	9	1	1	4BC*1		Y	Y	1	Liive Birth
2043	36	N	2	9.94	4.6	61	0.82	1.32	20.96	6	225	5	1.25	1.47	764	0.41	1.25	3943	1.5	HCG	10	37.5	IVF	10	8	6	2	2	0	8	2	1.1	Score:7	9	Y	Y	2	Liive Birth
2048	32	N	2	6	4.12	62	0.19	1.33	22.04	7	225	3	0.75	7.58	1005	0.85	4.25	2827	1.19	HCG	8	32	IVF	7	5	2	0	0	0	5	1	1.1	4BC*1		N	N		Liive Birth
2049	40	N	2	7.23	2.79	60	0.27	1.73	22.94	12	225	4	1	3.45	905	0.93	0.99	3414	1.08	HCG	9	27	IVF	12	12	5	0	1	0	12	2	1.1	Score:8	8	Y	Y	1	Liive Birth
2051	38	N	2	8.11	2.92	51	0.33	2.63	22.03	8	225	2	0.5	9.98	2704	1.48	0.85	5803	1.41	HCG	10	33.5	IVF	15	11	4	1	1	0	11	1	0.9	Score:9		Y	Y	1	Liive Birth
2053	36	N	2	9.41	5.66	27	0.3	3.98	26.44	15	150	3	0.75	4.02	437	0.52	3.82	1362	1.11	HCG	11	33.96	IVF	8	7	5	0	0	0	7	2	1	Score:7	6	Y	Y	2	Liive Birth
2054	30	N	2	8.24	17.34	68	0.2	8.35	29.3	14	112.5	4	1	5.05	665	0.31	2.21	6402	0.7	HCG	10	37.5	ICSI	12	6	2	0	1	10	6	2	0.9	Score:5	5	N	N
2055	39	N	2	6.4	1.16	42	0.37	1.54	26.04	12	225	3	0.75	2.33	685	0.39	1.47	3097	0.96	HCG	9	32.5	ICSI	9	8	4	2	0	9	7	2	0.8	Score:9	9	N	N
2056	32	N	2	6.78	3.43	43	0.75	1.89	20.2	8	225	3	0.75	8.27	686	0.83	3.39	2042	1.26	HCG	9	30	IVF	9	8	7	2	1	0	8	2	1.4	Score:6	9	Y	Y	1	Liive Birth
2057	37	N	2	7.61	4.2	38	0.54	5.91	20.42	14	150	3	0.75	2.36	730	0.53	3.24	2964	1.21	HCG	9	32.5	IVF	11	9	3	0	0	0	9	2	0.9	Score:7	5	Y	Y	1	Abortion
2059	29	N	2	6.44	5.19	28	0.97	7.79	19.78	15	112.5	4	0.5	9.27	711	1.83	2.88	2430	1.97	HCG	9	20	IVF	14	14	8	3	1	0	13	2	0.75	Score:7	6	N	N
2063	30	N	2	7.11	4.28	38	0.76	6.26	18.03	11	125	3	0.375	4.57	1891	1.11	0.72	6944	1.47	HCG	10	20	ICSI	16	14	5	0	2	14	14	1	1	Score:8		Y	Y	1	Liive Birth
2065	31	N	2	8.55	3.32	22	0.87	1.97	19.92	11	225	4	1	4.38	907	0.68	1.19	2651	0.59	HCG	10	32.4	IVF	10	8	4	1	0	0	7	2	0.9	Score:9	6	N	N
2068	31	N	2	8.16	4.38	44	1.19	2.91	19.2	8	200	5	1.25	2.56	1050	1.05	1.08	2926	1.06	HCG	10	33.8	IVF	12	9	4	1	1	0	9	2	1.1	Score:9	6	Y	Y	1	Liive Birth
2069	39	N	2	9.09	2.25	25	0.18	1.15	20.83	2	225	5	1.25	2.43	468	0.42	4.38	840	0.54	HCG	10	35	IVF	5	5	2	0	0	0	5	2	1	Score:5	7	Y	Y	2	Liive Birth
2070	37	N	2	11.79	6.59	59	0.61	4.56	21.48	5	150	4	1	14.38	832	0.71	5.6	1531	0.64	HCG	9	27	IVF	7	5	5	3	1	0	5	2	0.8	Score:9	10	Y	Y	2	Liive Birth
2071	32	N	2	7.77	3.11	31	0.54	3.65	21.51	14	200	5	1.25	2.75	506	0.37	4.29	4505	0.92	HCG	10	37.5	IVF	16	15	6	0	1	0	15	2	0.9	Score:6	7	Y	Y	1	Liive Birth
2075	33	N	2	9.89	4.06	25	0.64	0.82	22.58	9	262.5	5	1.25	9.68	385	0.54	0.86	2363	1	HCG	10	36.5	IVF	13	11	4	0	1	0	11	2	0.8	Score:7	6	N	N
2077	26	N	2	5.87	3.17	23	0.58	2.94	21.76	13	200	3	0.75	7.76	2353	0.41	5.75	5684	0.62	HCG	8	32	ICSI	17	14	2	0	1	16	14	2	1.1	Score:7	5	N	N
2080	40	N	2	5.65	1.31	40	0.77	1.32	25.53	10	225	3	0.375	1.38	574	0.5	1.48	1808	0.67	HCG	11	44	IVF	7	7	4	1	1	0	7	2	0.8	Score:8	9	Y	N
2085	30	N	2	4.02	2.41	15	0.83	4.36	26.04	19	150	3	0.375	6.05	2067	0.75	1.83	3983	0.42	HCG	8	24	IVF	15	14	2	0	2	0	14	2	1.2	Score:5	6	N	N
2086	31	N	2	4.21	13.34	30	0.31	13.89	22.58	17	112.5	3	0.75	37.01	2483	1.29	2.79	5576	1.04	HCG	8	24	IVF	17	16	8	1	2	0	15	2	1	Score:9	7	Y	Y	1	Liive Birth
2087	30	N	2	5.93	6.33	26	0.78	3.73	16.18	21	200	4	0.5	2.12	1377	0.45	2.23	5928	0.83	HCG	9	15	ICSI	15	14	4	1	1	15	14	2	1	Score:9	8	N	N
2088	31	N	2	8.12	3.95	26	0.49	1.65	22.31	5	225	5	1.25	4.64	499	0.52	1.15	1719	0.38	HCG	10	37.5	IVF	12	10	4	1	1	0	10	2	0.8	Score:9	8	N	N
2095	33	N	2	6.86	3.87	37	0.32	0.81	20.2	14	262.5	3	0.75	7.51	2412	1.66	0.85	5519	1.86	HCG	9	28.8	ICSI	15	12	4	3	1	12	11	2	1	Score:9	8	N	N
2097	30	N	2	9.13	9.57	32	0.31	5.33	20.64	16	150	4	1	5.5	641	0.42	7.45	2365	0.81	HCG	9	31	ICSI	5	5	1	0	0	5	5	1	1	Score:5		N	N
2098	32	N	2	9.82	5.58	31	0.94	3.38	22.04	9	200	2	0.5	3.08	840	0.81	3.36	2706	1.16	HCG	10	28	IVF	7	7	3	0	1	0	7	1	1.3	Score:7		Y	Y	1	Liive Birth
2101	33	N	2	8.76	4.92	69	1.12	0.48	20.76	5	300	3	0.75	2	827	0.66	0.69	1900	0.41	HCG	8	24	ICSI	10	7	4	0	0	8	4	2	1	Score:6	8	Y	Y	1	Ectopic
2102	30	N	2	6.11	1.54	21	0.56	1.17	23.83	10	225	3	0.75	1.08	1079	0.33	1.35	2165	0.48	HCG	8	24	IVF	11	6	2	0	1	0	6	2	1.2	Score:6	6	N	N
2104	30	N	2	5.55	5.03	42	0.94	2.96	22.31	18	200	3	0.75	5.48	1421	0.75	0.5	2575	0.92	HCG	8	22	IVF	15	8	2	1	1	0	8	1	1.1	Score:9		N	N
2105	35	N	2	11.81	4.3	32	0.35	1.86	19.49	6	225	3	0.75	13.05	767	0.51	3.96	1790	0.47	HCG	9	27	ICSI	5	5	3	0	1	5	5	2	0.9	Score:6	7	N	N
2106	37	N	2	6.72	6.2	48	0.52	4.74	22.86	13	150	3	0.75	0.65	745	1.52	0.48	2144	2.02	HCG	8	26	IVF	13	10	2	0	1	0	10	2	1.1	Score:5	6	N	N
2107	31	N	2	6.44	5.6	46	0.33	10.57	22.43	20	112.5	4	0.5	7.32	2071	0.71	0.78	7775	0.67	HCG	9	20	IVF	18	17	8	1	1	0	16	2	1.1	Score:9	7	Y	Y	1	Ectopic
2109	32	N	2	6.51	2.95	27	1.63	1.71	26.03	8	225	4	1	1.74	855	0.58	2.88	3317	1.56	HCG	9	36	IVF	11	11	6	2	1	0	11	2	0.7	Score:9	9	N	N
2113	29	N	2	6.33	13	66	1.42	2.09	25.34	10	225	3	0.375	7.86	1528	1.2	2.99	4458	1.18	HCG	8	28	ICSI	13	11	8	1	1	13	11	2	1.1	Score:8	7	N	N
2119	27	N	2	6.48	3.36	31	0.75	8.82	18.03	16	112.5	4	0.5	6.27	1202	0.97	2.03	3265	0.76	HCG	9	18	IVF	11	8	5	1	0	0	8	2	1.2	Score:9	6	N	N
2122	32	N	2	6.85	8.26	47	0.95	1.17	22	9	225	5	0.625	5.24	752	0.78	1.98	7053	0.73	HCG	10	34	IVF	14	9	6	0	1	0	9	2	0.9	Score:7	8	Y	Y	1	Liive Birth
2123	30	N	2	7.99	3.82	21	0.67	5.5	19.29	12	150	3	0.75	4.25	1069	0.77	2.18	3334	0.99	HCG	10	33	ICSI	14	12	2	0	1	14	12	1	1.1	Score:6		N	N
2125	36	N	2	8.51	3.37	46	0.68	1.34	19.14	8	225	4	1	13.45	443	0.78	2.64	1930	1.25	HCG	9	27	IVF	6	6	2	0	1	0	5	2	1.1	Score:7	7	Y	Y	1	Liive Birth
2126	40	N	2	8.38	8.14	39	0.36	1.28	24.61	12	225	4	1	4.36	870	0.53	3.61	2510	0.78	HCG	9	31	IVF	10	8	2	0	1	0	7	2	1.4	Score:5	6	Y	Y	1	Abortion
2128	33	N	2	8.96	3.37	34	0.58	1.2	22	12	225	5	0.625	4.27	1691	1.08	0.79	4435	0.99	HCG	11	47	IVF	15	14	2	0	1	0	14	2	1	Score:6	6	N	N
2136	34	N	2	8.5	5.35	16	0.45	2.72	24.77	13	200	6	1.5	1.93	483	0.6	2.63	2501	1.08	HCG	10	30.4	IVF	11	9	4	0	1	0	9	2	1	Score:7	6	Y	Y	1	Liive Birth
2142	35	N	2	8.98	6.66	45	0.55	2.02	17.97	13	225	3	0.375	2.98	703	0.49	4.47	2370	0.6	HCG	8	22	ICSI	6	3	2	0	0	4	3	2	1.1	Score:7	5	Y	N
2143	27	N	2	6.68	4.5	17	0.56	5.26	27.43	12	150	5	1.25	5.49	837	0.37	1.68	7154	1.12	HCG	12	59	IVF	19	16	8	0	3	0	16	2	0.85	Score:8	7	N	N
2145	39	N	2	6.54	3.54	27	0.59	2.76	25.31	13	200	4	1	4.45	1078	0.44	1.58	3918	0.96	HCG	12	48	IVF	13	13	10	4	1	0	13	1	1	Score:9		N	N
2146	34	N	2	8.32	6.12	46	0.1	1.44	22.04	15	225	4	0.5	5.96	896	0.69	5.21	3812	1.72	HCG	9	26	IVF	12	10	6	2	2	0	10	1	0.85	Score:7		N	N
2147	40	N	2	8.21	2.9	37	0.24	4.11	20.48	8	150	4	1	2.28	391	0.4	1.18	2843	1.13	HCG	9	31	ICSI	10	7	4	0	1	7	7	2	1.2	Score:8	5	Y	N
2148	27	N	2	5.71	4.85	35	0.78	4.75	16.73	15	150	3	0.375	6.32	1965	1.33	1.49	6785	1.43	HCG	9	18	ICSI	15	13	8	3	4	14	13	2	1	Score:7	9	Y	Y	1	Liive Birth
2156	38	N	2	11.26	3.57	12	0.51	1.22	21.48	9	225	4	1	1.4	244	0.21	1.83	1510	0.42	HCG	10	35	IVF	5	5	2	0	1	0	3	2	0.9	Score:6	7	N	N
2157	26	N	2	11.01	3.43	47	0.36	1.89	19.57	10	225	4	0.5	3.24	749	0.64	2.74	3256	0.95	HCG	9	31	IVF	6	6	5	0	1	0	5	1	1	Score:8		Y	Y	1	Liive Birth
2159	33	N	2	5.81	2.33	13	0.74	3.37	22	14	200	5	0.625	1.91	1886	0.69	0.11	6052	1.17	HCG	10	26	IVF	15	12	9	4	1	0	12	1	0.9	Score:9		N	N
2164	30	N	2	7.42	5.93	17	0.32	3.41	20.45	19	200	5	0.625	3.29	1066	0.65	0.93	7626	0.79	HCG	10	26.9	IVF	19	17	10	1	1	0	17	2	1.1	Score:7	9	Y	Y	1	Liive Birth
2165	32	N	2	7.26	3.97	38	0.53	2.58	22.86	15	225	5	0.625	3.2	694	0.48	1.45	7641	0.95	HCG	10	27	IVF	18	17	12	2	1	0	17	2	1.2	Score:7	9	N	N
2167	34	N	2	8.9	3.08	39	0.21	1.29	21.97	7	225	3	0.75	2.58	603	0.25	4.12	1928	0.94	HCG	8	32	ICSI	7	2	1	0	0	4	2	1	1.1	Score:7		N	N
2169	30	N	2	4.67	8.59	89	0.42	2.62	19.38	12	225	3	0.375	7.19	1135	0.69	2.35	4612	0.98	HCG	8	32	IVF	12	11	9	0	1	0	11	2	1.1	Score:7	8	N	N
2170	28	N	2	5.19	3.93	54	0.48	2.42	22.86	13	225	3	0.75	8.11	1181	1.11	0.71	3429	1.4	HCG	9	27	IVF	12	11	4	0	1	0	11	1	1	4BC*1		Y	N
2175	33	N	2	8.09	4.4	16	0.25	2.2	20.82	10	225	5	0.625	1.87	259	0.23	1.83	1377	0.65	HCG	11	51	IVF	7	5	3	0	0	0	5	2	0.9	Score:6	6	Y	N
2177	39	N	2	5.81	2.98	32	0.31	2.54	18.36	10	225	4	1	10.76	988	1.11	0.71	3993	0.43	HCG	10	28.8	IVF	12	7	4	0	1	0	7	2	1.1	Score:7	7	N	N
2179	37	N	2	9.66	3.45	40	0.97	1.3	18.2	12	225	5	1.25	3.79	842	1.02	1.44	2046	0.95	HCG	10	30	ICSI	8	6	3	0	1	8	6	2	0.9	Score:7	7	N	N
2185	36	N	2	9.41	4.7	20	0.57	3.58	20.7	10	200	2	0.25	2.68	524	0.64	3.84	1266	1.06	HCG	11	48	IVF	6	5	3	0	1	0	5	2	1.2	Score:6	7	N	N
2186	27	N	2	6	3.82	41	0.21	3.86	25.24	17	150	4	0.5	2.39	586	0.29	3.2	3656	1.11	HCG	8	23	IVF	17	13	6	0	1	0	13	2	1	Score:7	7	N	N
2187	25	N	2	6.48	4.31	13	1.04	7.55	22.76	16	125	5	0.625	0.99	411	0.42	1.09	3496	1.19	HCG	10	33.5	ICSI	18	16	14	4	1	18	16	2	0.9	Score:7	9	Y	Y	1	Abortion
2189	35	N	2	5.83	1.47	12	0.42	3.82	22.76	13	150	3	0.75	4.56	1128	0.82	1.13	3828	1.12	HCG	10	37	IVF	15	14	7	1	2	0	14	2	0.85	Score:6	7	N	N
2193	31	N	2	5.57	8.99	54	1.45	7.12	20.69	16	125	4	1	2.8	679	0.46	1.35	2673	0.56	HCG	8	16	IVF	13	11	8	1	1	0	11	2	1.2	Score:9	8	Y	Y	1	Liive Birth
2194	31	N	2	9.28	7.25	12	1.04	4.15	22	15	150	4	1	7.07	701	0.32	1.81	3595	0.83	HCG	9	19	IVF	17	13	12	6	1	0	13	2	1	Score:9	9	Y	Y	1	Liive Birth
2198	36	N	2	5.81	5.21	28	0.73	2.36	22.03	11	225	4	0.5	1.55	879	0.23	0.9	3360	0.81	HCG	11	30.2	IVF	13	10	2	0	1	0	10	2	0.95	Score:7	7	Y	N
2199	30	N	2	7.49	5.3	30	0.47	3.96	23.11	13	150	3	0.375	3.58	720	0.03	2.36	4615	0.75	HCG	9	23.5	IVF	18	12	10	3	1	0	12	2	0.9	Score:7	9	Y	Y	1	Liive Birth
2202	34	N	2	6.67	2.07	35	0.53	2.02	19.2	4	225	4	1	1.32	460	0.35	1.2	1331	0.53	HCG	9	24.2	IVF	7	5	2	0	0	0	4	2	1.2	Score:6	6	Y	Y	1	Liive Birth
2210	32	N	2	8.47	3.88	16	0.48	3.25	20.96	7	200	3	0.375	1.09	870	0.41	0.55	1502	0.54	HCG	10	26.5	ICSI	8	5	1	0	0	8	5	1	1	Score:5		N	N
2216	38	N	2	9.03	6.69	22	0.25	1.69	16.9	4	225	4	1	26.67	1462	1.06	0.55	1648	1.65	HCG	9	27	IVF	7	7	5	1	1	0	7	1	1	4BC*1		N	N
2217	36	N	2	7.65	2.57	34	0.25	1.04	26.03	7	225	3	0.75	2.39	538	0.36	1.38	663	0.42	HCG	11	35	ICSI	6	4	2	0	1	5	4	2	1.2	Score:5	6	Y	N
2219	32	N	2	7.53	4	39	0.53	4.72	17.09	14	150	5	1.25	2.22	1417	0.62	1.17	6638	1.23	HCG	9	14	IVF	12	10	5	1	1	0	10	2	1.1	Score:7	7	N	N
2220	35	N	2	5.72	3.51	16	0.76	6.2	22.04	18	125	4	0.5	1.74	777	0.41	0.71	3820	1.36	HCG	9	17	ICSI	14	12	7	0	1	12	12	2	0.7	4BC*1		N	N
2223	25	N	2	7.39	2.98	32	0.37	4.1	20.78	15	150	5	0.625	1.55	810	0.33	1.54	6374	1.54	HCG	10	19.3	IVF	16	11	4	1	2	0	11	2	0.8	Score:7	6	N	N
2226	39	N	2	13.29	5.4	43	0.87	1.86	19.23	3	225	2	0.5	2.94	173	0.97	2.97	294	1.15	HCG	9	24	IVF	3	3	2	0	0	0	2	1	0.9	Score:8		N	N
2227	31	N	2	5.87	1.97	51	0.69	3.71	25.39	14	200	7	1.75	1.33	400	0.27	2.27	2627	0.57	HCG	12	31	IVF	12	6	2	1	1	0	6	1	1.1	#REF!		Y	Y	1	Liive Birth
2228	29	N	2	7.43	7.59	31	0.62	3.67	20.9	12	200	5	1.25	10.95	1704	0.89	2.32	4460	1	HCG	10	24.5	ICSI	22	18	11	0	2	19	18	1	0.9	Score:9		N	N
2237	30	N	2	6.85	7.06	44	0.74	7.52	21.48	10	125	4	1	10.76	1546	1.1	2.85	5024	1.81	HCG	9	23.5	IVF	15	14	6	0	1	0	14	2	1.2	Score:7	7	N	N
2238	35	N	2	12.03	8.19	37	0.61	2.02	17.97	8	225	3	0.75	18.34	1378	0.62	2.36	2840	0.76	HCG	8	24	ICSI	7	1	1	1	0	4	1	1	1.2	Score:9		N	N
2239	33	N	2	7.31	2.33	23	0.47	8.27	2.08	13	112.5	4	1	5.84	859	0.29	1.03	6282	1.19	HCG	11	26	IVF	15	7	4	1	0	0	7	1	1	Score:9		N	N
2241	28	N	2	8.32	5.3	37	0.25	3.72	21.23	16	200	5	1.25	3.77	504	0.31	4.04	3794	0.45	HCG	10	25	ICSI	12	9	4	0	1	11	9	2	1	Score:7	7	Y	Y	1	Liive Birth
2244	25	N	2	6.38	1.86	27	0.5	1.27	19.83	8	225	2	0.25	2.54	756	0.7	2.08	1174	0.83	HCG	9	27	ICSI	8	8	4	1	1	7	8	2	1	Score:7	9	Y	Y	1	Ectopic
2245	23	N	2	5.54	2.35	25	0.92	3.11	17.58	12	200	5	1.25	9.65	1446	0.56	0.69	5220	1.06	HCG	10	20.5	ICSI	14	13	5	0	1	14	13	2	1.3	Score:7	7	N	N
2246	27	N	2	7.69	4.51	45	1.33	7.95	22.22	20	112.5	3	0.75	4.89	1303	0.7	1.42	4600	1.15	HCG	10	21.5	ICSI	15	6	3	1	0	15	6	2	1.1	Score:7	9	Y	Y	1	Liive Birth
2247	31	N	2	9.51	6.48	41	0.53	5.45	19.43	12	150	5	1.25	1.47	952	0.63	0.41	2619	1.35	HCG	12	31	ICSI	14	10	2	0	1	13	10	2	1	Score:6	6	N	N
2250	30	N	2	5.92	2.62	38	1.15	2.18	21.48	10	225	4	1	4.05	804	0.6	2.56	4032	2.29	HCG	8	22.2	IVF	10	7	4	0	1	0	7	2	0.7	Score:7	6	N	N
2252	29	N	2	7.85	4.71	74	1.09	4.69	26.56	13	150	5	1.25	2.46	638	0.48	1.73	5936	0.68	HCG	9	24.5	ICSI	15	14	7	1	2	13	14	2	1	Score:6	7	Y	Y	1	Liive Birth
2255	37	N	2	9.74	3.02	58	0.55	0.84	23.19	8	262.5	6	1.5	2.5	521	0.49	2.2	1994	0.86	HCG	12	44	ICSI	6	3	3	0	0	4	3	2	1.2	Score:7	7	N	N
2256	40	N	2	6.95	3.15	63	0.62	1.11	22	2	225	3	0.75	2.37	366	0.47	1.14	838	0.31	HCG	9	27	ICSI	2	2	2	0	0	2	2	2	1.1	Score:5	5	Y	N
2258	29	N	2	7.35	3.34	37	0.89	1.86	19.95	10	225	4	1	0.59	610	0.24	1.05	2805	0.82	HCG	9	27	IVF	13	8	6	0	1	0	7	2	1.1	Score:7	7	N	N
2259	34	N	2	6.1	4.38	33	0.62	7.15	18.03	14	125	1	0.25	7.21	887	1.97	1.37	3380	1.34	HCG	8	12	IVF	11	7	4	0	0	0	7	2	0.9	Score:6	8	Y	Y	1	Ectopic
2261	27	N	2	9.03	4.69	28	1.18	1.56	21.97	9	225	4	1	1.45	448	1.1	0.8	1496	0.77	HCG	11	33	IVF	9	9	5	1	1	0	9	2	1	Score:7	9	N	N
2265	40	N	2	8.85	2.47	60	0.81	0.87	22	8	262.5	5	1.25	2.08	501	0.25	1.51	1427	1.44	HCG	10	30	ICSI	6	5	2	0	0	6	5	2	0.75	Score:7	8	N	N
2266	30	N	2	5.52	9.27	51	0.36	6.21	21.3	13	125	4	1	6.64	1038	0.2	1.54	4650	0.39	HCG	12	34	IVF	16	15	13	6	1	0	15	2	1.2	Score:7	9	Y	Y	2
2269	31	N	2	6.14	2.97	25	0.8	13.84	19.33	15	112.5	4	0.5	2.02	388	0.19	2.2	1821	0.57	HCG	9	18.5	IVF	11	9	4	0	0	0	9	2	1	Score:7	6	Y	Y	1
2272	35	N	2	7.49	4.52	60	0.37	2.2	19.6	11	225	3	0.75	8.46	1485	0.65	0.78	1730	0.7	HCG	8	21.3	IVF	8	6	2	0	0	0	5	2	1.3	Score:7	6	N	N
